# Supplementary material for: #Healthy Selfies: Exploration of Health Topics on Instagram
Source: JMIR Public Health Surveill. 2018 Jun 29;4(2):e10150. doi: 10.2196/10150 (PMC6045785; doi:10.2196/10150)
Supplement: Multimedia Appendix 1 [file publichealth_v4i2e10150_app1.zip]

Archive with 5 entries (4 files):
- instagram_health/
- instagram_health/keywords.txt
- instagram_health/posts.csv
- instagram_health/README.txt
- instagram_health/topics.tsv
