# Supplementary material for: #Healthy Selfies: Exploration of Health Topics on Instagram
Source: JMIR Public Health Surveill. 2018 Jun 29;4(2):e10150. doi: 10.2196/10150 (PMC6045785; doi:10.2196/10150)
Supplement: Multimedia Appendix 1 [file publichealth_v4i2e10150_app1.zip › instagram_health/keywords.txt]

ache,aches,achey,aching,achy,acl,acne,acupuncture,advil,aleve,allergic,allergies,allergy,ankle,antibiotics,anxiety,anxious,appetite,appointment,appt,arthritis,aspirin,asthma,backache,battling,bedtime,benadryl,bladder,blisters,body,breathing,bronchitis,bruised,burning,bypass,caffeine,cancer,chemo,chest,chronic,clinic,clogged,codeine,cold,colds,coma,congested,congestion,contagious,cough,coughed,coughing,coughs,cramps,cravings,crutches,cure,cured,dealing,dehydrated,dehydration,dental,dentist,depression,diabetes,diagnosed,diarrhea,dieting,dizziness,dizzy,doctor,doctors,dose,drained,drowsy,drugged,ear,earache,eaten,elbow,emergency,excedrin,excruciating,exercise,exhausted,exhaustion,faint,fatigue,feelin,fever,feverish,fevers,flu,fluids,forehead,freezing,gastric,germs,glands,groggy,h1n1,hacking,hayfever,headache,headaches,heal,healed,heartburn,hiccups,hives,hospital,hungover,hurtin,hurting,hurts,ibuprofen,ick,icky,ill,illness,infected,infection,infections,inhaler,insomnia,insurance,intense,irritated,itch,itching,itchy,jaw,kidney,killing,knee,lasik,limping,lump,lung,lungs,massage,medication,medicine,meds,migraine,migraines,migrane,mild,miserable,morphine,motrin,mri,muscles,nasal,nausea,nauseous,neck,needles,nose,numb,nurse,nyquil,ouch,pain,painkillers,pains,panadol,paracetamol,physical,physically,pill,pills,pimples,pneumonia,poisoning,pollen,pounding,pounds,prescription,puffy,puke,puking,rash,recover,recovered,recovering,recovery,rehab,relieve,remedies,remedy,respiratory,resting,ribs,runny,scratchy,seasonal,severe,shivering,sick,sicker,sickness,sinus,sinuses,skull,sneeze,sneezed,sneezing,sniffles,sniffling,snot,sore,spasms,spine,splitting,sprain,steroids,stiff,stomach,stomachache,stomache,strep,stroke,stuffy,sunburn,sunscreen,surgeon,surgery,swelling,swollen,symptoms,tension,thirsty,throat,throats,throbbing,thyroid,tiredness,tissues,tonsillitis,tonsils,tooth,toothache,torn,treatment,tumor,tylenol,ugh,ulcer,ulcers,unbearable,uncomfortable,unwell,vaccine,veins,vertigo,vicodin,viral,vision,vitamins,vomit,vomiting,watering,watery,wheezing,withdrawal,woken,wrist,yucky
