# Supplementary material for: #Healthy Selfies: Exploration of Health Topics on Instagram
Source: JMIR Public Health Surveill. 2018 Jun 29;4(2):e10150. doi: 10.2196/10150 (PMC6045785; doi:10.2196/10150)
Supplement: Multimedia Appendix 1 [file publichealth_v4i2e10150_app1.zip › instagram_health/posts.csv]

URL	Image_tags	Topic_0	Topic_1	Topic_2	Topic_3	Topic_4
http://instagram.com/p/BLtNRn1AG0A/?tagged=tooth	teeth,0.9837;brushing,0.9246;cosmetic,0.9026;indoor,0.8872;person,0.8796;toiletry,0.8063;toothbrush,0.7925;brush,0.5495;colorful,0.5253	('Topic_100', 0.11736563145704539)	('Topic_62', 0.040478088083008373)	('Topic_140', 0.027242261095913635)	('Topic_87', 0.023107248610129)	('Topic_141', 0.014182935772351945)
http://instagram.com/p/BLkHS3PAbBC/?tagged=crutches	sky,0.9998;person,0.9979;outdoor,0.9968;grass,0.9947;standing,0.9751;posing,0.9720;group,0.6556;team,0.4330	('Topic_146', 0.043910572463354551)	('Topic_147', 0.023640906370350552)	('Topic_29', 0.020064327613290377)	('Topic_24', 0.019332274394730928)	('Topic_149', 0.01489473741900013)
http://instagram.com/p/BLjVM12j8s8/?tagged=crutches	person,0.9982;man,0.9604	('Topic_31', 0.0083021659055465824)	('Topic_121', 0.0081847038634376024)	('Topic_85', 0.0080363289988294138)	('Topic_36', 0.0079973065930214679)	('Topic_32', 0.0079714662429109396)
http://instagram.com/p/BLj41eOjlWZ/?tagged=crutches	person,0.9998;outdoor,0.9998;tree,0.9785	('Topic_1', 0.024593290007381786)	('Topic_11', 0.018726618428452635)	('Topic_95', 0.013052361130413472)	('Topic_73', 0.012258400065772323)	('Topic_123', 0.011881528046065779)
http://instagram.com/p/BLhvtkrBd31/?tagged=crutches	person,1.0000;people,0.9738;group,0.9650;posing,0.9399;standing,0.8661;friends,0.3513;family,0.2085	('Topic_57', 0.04030722171061879)	('Topic_91', 0.025661223228270687)	('Topic_54', 0.025310315805556011)	('Topic_33', 0.015649403388258248)	('Topic_69', 0.015564528419195338)
http://instagram.com/p/BLlsAAuAbjk/?tagged=crutches	person,0.9998;man,0.9446;holding,0.9033;standing,0.8854;hand,0.4623	('Topic_39', 0.049444628959886681)	('Topic_129', 0.02097922600856689)	('Topic_135', 0.0175463434389171)	('Topic_20', 0.01707772535728674)	('Topic_70', 0.016035841763005858)
http://instagram.com/p/BLYcj-FAanF/?tagged=sickness	food,0.9973;table,0.9972;plate,0.9886;indoor,0.9477;half,0.4416;eaten,0.3068;cream,0.1282	('Topic_142', 0.079675561205667655)	('Topic_92', 0.029437144496476234)	('Topic_110', 0.02576921852326617)	('Topic_125', 0.025210915892696101)	('Topic_67', 0.020515020426344326)
http://instagram.com/p/BLXv2faBRdH/?tagged=sickness	flower,0.9578;plant,0.8723;green,0.6280	('Topic_69', 0.018949020494546123)	('Topic_47', 0.018434960052042933)	('Topic_53', 0.01808477631231387)	('Topic_101', 0.012949729612744666)	('Topic_20', 0.012894241352010793)
http://instagram.com/p/BLW-JoglbA_/?tagged=sickness	road,1.0000;sky,0.9997;outdoor,0.9994;truck,0.9756;street,0.8903;vehicle,0.5098;trailer,0.2822;highway,0.2253	('Topic_8', 0.11297791572526303)	('Topic_123', 0.052086179576169192)	('Topic_13', 0.028015734852221613)	('Topic_121', 0.020333613421445393)	('Topic_106', 0.019290368787180493)
http://instagram.com/p/BLY4TyrhuGs/?tagged=sickness	person,0.9994;man,0.9913;outdoor,0.9895;water,0.9833	('Topic_31', 0.030361336990139407)	('Topic_76', 0.018241290206349622)	('Topic_149', 0.017966591144575283)	('Topic_48', 0.017433745548655986)	('Topic_101', 0.012282049578564339)
http://instagram.com/p/BLYxEcfhQy-/?tagged=sickness	indoor,0.9661;pillow,0.6991;pink,0.5900;close,0.2065	('Topic_127', 0.023152680351215399)	('Topic_42', 0.022278910862766958)	('Topic_121', 0.013069527380650954)	('Topic_133', 0.012145342427262205)	('Topic_80', 0.012122415189733945)
http://instagram.com/p/BLHJU9vA4pT/?tagged=numb	screenshot,0.2700	('Topic_31', 0.0083021659055465824)	('Topic_121', 0.0081847038634376024)	('Topic_85', 0.0080363289988294138)	('Topic_36', 0.0079973065930214679)	('Topic_32', 0.0079714662429109396)
http://instagram.com/p/BLHEGuPjBjM/?tagged=anxiety	avocado,0.9171;fruit,0.8101;green,0.6270;feijoa,0.6082;vegetable,0.2484;cucumber,0.0872	('Topic_102', 0.052504070057531951)	('Topic_3', 0.042326931453462946)	('Topic_60', 0.036793592016122589)	('Topic_2', 0.01636856550011943)	('Topic_7', 0.015811262284307542)
http://instagram.com/p/BLFhg3Ng2BZ/?tagged=anxiety	sky,0.9803;hanging,0.8317;light,0.5272	('Topic_47', 0.018434960052042933)	('Topic_112', 0.017955382726758867)	('Topic_138', 0.017601835619153013)	('Topic_74', 0.013040009049063236)	('Topic_43', 0.012634131316569217)
http://instagram.com/p/BLFJBxDgZIZ/?tagged=anxiety	NONE	('Topic_31', 0.0083021659055465824)	('Topic_121', 0.0081847038634376024)	('Topic_85', 0.0080363289988294138)	('Topic_36', 0.0079973065930214679)	('Topic_32', 0.0079714662429109396)
http://instagram.com/p/BLEulPBApyw/?tagged=anxiety	water,0.9999;mountain,0.9985;lake,0.9933;outdoor,0.9743;nature,0.7073;water	('Topic_38', 0.042151696468828888)	('Topic_137', 0.034393691244193295)	('Topic_113', 0.029716401242130583)	('Topic_126', 0.021600798549279765)	('Topic_71', 0.017143793158256527)
http://instagram.com/p/BLF4eGOgP8O/?tagged=anxiety	outdoor,0.9874;person,0.8797;swimsuit,0.6766;underpants,0.2480	('Topic_36', 0.053003194535539311)	('Topic_135', 0.041366302177004058)	('Topic_94', 0.017979207084776828)	('Topic_14', 0.012752540550177372)	('Topic_28', 0.011647833677966287)
http://instagram.com/p/BLHMDtPAyQc/?tagged=anxiety	text,0.9625	('Topic_31', 0.0083021659055465824)	('Topic_121', 0.0081847038634376024)	('Topic_85', 0.0080363289988294138)	('Topic_36', 0.0079973065930214679)	('Topic_32', 0.0079714662429109396)
http://instagram.com/p/BLIAvJbjwct/?tagged=anxiety	text,0.8666;receipt,0.1104	('Topic_31', 0.0083021659055465824)	('Topic_121', 0.0081847038634376024)	('Topic_85', 0.0080363289988294138)	('Topic_36', 0.0079973065930214679)	('Topic_32', 0.0079714662429109396)
http://instagram.com/p/BLD85uMglyM/?tagged=drained	linedrawing,0.1928	('Topic_31', 0.0083021659055465824)	('Topic_121', 0.0081847038634376024)	('Topic_85', 0.0080363289988294138)	('Topic_36', 0.0079973065930214679)	('Topic_32', 0.0079714662429109396)
http://instagram.com/p/BLELYErDFgL/?tagged=drained	person,0.9869;sport,0.9165;window,0.9106;gymnastics,0.5100	('Topic_148', 0.039884718463455676)	('Topic_32', 0.024335918630999091)	('Topic_146', 0.024322479907358651)	('Topic_89', 0.023005315777943458)	('Topic_5', 0.017877264358465608)
http://instagram.com/p/BLC7tqsjM-i/?tagged=drained	woman,0.9697;person,0.9476;female,0.3248	('Topic_14', 0.025526300877053505)	('Topic_36', 0.019643058230371772)	('Topic_108', 0.01787742642105012)	('Topic_60', 0.012592882672273469)	('Topic_103', 0.012579125001145292)
http://instagram.com/p/BLEeYfjBuVr/?tagged=drained	indoor,0.9272	('Topic_31', 0.0083021659055465824)	('Topic_121', 0.0081847038634376024)	('Topic_85', 0.0080363289988294138)	('Topic_36', 0.0079973065930214679)	('Topic_32', 0.0079714662429109396)
http://instagram.com/p/BLER0pQAHRr/?tagged=drained	person,0.9893;woman,0.9863;indoor,0.8562;female,0.3291;beautiful,0.3276	('Topic_9', 0.055265202173956515)	('Topic_36', 0.023164734975551313)	('Topic_148', 0.021585332013209058)	('Topic_32', 0.017694767355340865)	('Topic_60', 0.016805918725817715)
http://instagram.com/p/BLEbgxRhv62/?tagged=drained	indoor,0.8697	('Topic_31', 0.0083021659055465824)	('Topic_121', 0.0081847038634376024)	('Topic_85', 0.0080363289988294138)	('Topic_36', 0.0079973065930214679)	('Topic_32', 0.0079714662429109396)
http://instagram.com/p/BLFTW2NDF1a/?tagged=drained	NONE	('Topic_31', 0.0083021659055465824)	('Topic_121', 0.0081847038634376024)	('Topic_85', 0.0080363289988294138)	('Topic_36', 0.0079973065930214679)	('Topic_32', 0.0079714662429109396)
http://instagram.com/p/BLFUKTjgqXP/?tagged=drained		('Topic_31', 0.0083021659055465824)	('Topic_121', 0.0081847038634376024)	('Topic_85', 0.0080363289988294138)	('Topic_36', 0.0079973065930214679)	('Topic_32', 0.0079714662429109396)
http://instagram.com/p/BLjnfJTg1pE/?tagged=burning	NONE	('Topic_31', 0.0083021659055465824)	('Topic_121', 0.0081847038634376024)	('Topic_85', 0.0080363289988294138)	('Topic_36', 0.0079973065930214679)	('Topic_32', 0.0079714662429109396)
http://instagram.com/p/BLlH_I0Bil5/?tagged=burning	NONE	('Topic_31', 0.0083021659055465824)	('Topic_121', 0.0081847038634376024)	('Topic_85', 0.0080363289988294138)	('Topic_36', 0.0079973065930214679)	('Topic_32', 0.0079714662429109396)
http://instagram.com/p/BLlKj_rgsCI/?tagged=burning	person,0.9926;floor,0.9855;woman,0.9815;female,0.4395	('Topic_9', 0.035199361608011286)	('Topic_146', 0.024322479907358644)	('Topic_14', 0.024210180621900463)	('Topic_36', 0.018630274320370035)	('Topic_108', 0.016955677393015154)
http://instagram.com/p/BLlzKufhEyX/?tagged=burning	road,0.9990;outdoor,0.9977;tree,0.9874;way,0.9757;scene,0.9657;street,0.8870;sidewalk,0.7515;highway,0.2870	('Topic_123', 0.17081942934546179)	('Topic_106', 0.0192903687871805)	('Topic_74', 0.015002430267285658)	('Topic_46', 0.014538358213034312)	('Topic_148', 0.014068073675777693)
http://instagram.com/p/BLl6jtxh0Nk/?tagged=burning	black,0.7028;dark,0.3521;blur,0.2504	('Topic_11', 0.024766870097356335)	('Topic_1', 0.02459329000738179)	('Topic_80', 0.012781417136962353)	('Topic_130', 0.012758769931915407)	('Topic_111', 0.011523507058463497)
http://instagram.com/p/BLlBUdjDFzw/?tagged=burning		('Topic_31', 0.0083021659055465824)	('Topic_121', 0.0081847038634376024)	('Topic_85', 0.0080363289988294138)	('Topic_36', 0.0079973065930214679)	('Topic_32', 0.0079714662429109396)
http://instagram.com/p/BKIdIfmjxXH/?tagged=ulcer	person,0.8531	('Topic_31', 0.0083021659055465824)	('Topic_121', 0.0081847038634376024)	('Topic_85', 0.0080363289988294138)	('Topic_36', 0.0079973065930214679)	('Topic_32', 0.0079714662429109396)
http://instagram.com/p/BHZ8BvsDJkj/?tagged=ulcer	food,0.9995;plate,0.9936;piece,0.9198;white,0.8336;dish,0.5702;slice,0.5072;square,0.2294;close,0.2196;eaten,0.2034	('Topic_142', 0.1551271030233351)	('Topic_81', 0.022437093217314994)	('Topic_35', 0.018621775939724396)	('Topic_101', 0.014319378264740263)	('Topic_20', 0.014277537391760114)
http://instagram.com/p/BLOZ1-bgB_E/?tagged=ear	person,0.9910	('Topic_31', 0.0083021659055465824)	('Topic_121', 0.0081847038634376024)	('Topic_85', 0.0080363289988294138)	('Topic_36', 0.0079973065930214679)	('Topic_32', 0.0079714662429109396)
http://instagram.com/p/BLOAc20A99T/?tagged=ear	person,0.9608;close,0.3084;blur,0.1943;staring,0.1506;spectacles,0.1163	('Topic_1', 0.027629533618393865)	('Topic_19', 0.022087560843074405)	('Topic_84', 0.017122117633414428)	('Topic_43', 0.016843122416345106)	('Topic_35', 0.016826051267061104)
http://instagram.com/p/BL5_9AbgMOa/?tagged=irritated	person,0.9913	('Topic_31', 0.0083021659055465824)	('Topic_121', 0.0081847038634376024)	('Topic_85', 0.0080363289988294138)	('Topic_36', 0.0079973065930214679)	('Topic_32', 0.0079714662429109396)
http://instagram.com/p/BLvpC4eAn6e/?tagged=rehab	person,0.9999;indoor,0.9837;wall,0.9742;standing,0.9575;posing,0.9513;group,0.8571;ceiling,0.8339;people,0.7702	('Topic_64', 0.047822086061487218)	('Topic_89', 0.028570621657317864)	('Topic_28', 0.023904325040967078)	('Topic_74', 0.019751760258057346)	('Topic_69', 0.019648568675445503)
http://instagram.com/p/BLw-1bWgsmh/?tagged=rehab	person,0.9501	('Topic_31', 0.0083021659055465824)	('Topic_121', 0.0081847038634376024)	('Topic_85', 0.0080363289988294138)	('Topic_36', 0.0079973065930214679)	('Topic_32', 0.0079714662429109396)
http://instagram.com/p/BLGdClBjzPR/?tagged=groggy	person,0.9883;indoor,0.9621;white,0.6074	('Topic_20', 0.018934493020914496)	('Topic_3', 0.012988385035527298)	('Topic_101', 0.012949729612744666)	('Topic_72', 0.012441637736757069)	('Topic_19', 0.012408517177666077)
http://instagram.com/p/BJ-gtyvAuJP/?tagged=groggy		('Topic_31', 0.0083021659055465824)	('Topic_121', 0.0081847038634376024)	('Topic_85', 0.0080363289988294138)	('Topic_36', 0.0079973065930214679)	('Topic_32', 0.0079714662429109396)
http://instagram.com/p/BLul77AhHSm/?tagged=alcohol	screenshot,0.9860;abstract,0.9533	('Topic_31', 0.0083021659055465824)	('Topic_121', 0.0081847038634376024)	('Topic_85', 0.0080363289988294138)	('Topic_36', 0.0079973065930214679)	('Topic_32', 0.0079714662429109396)
http://instagram.com/p/BLwfC-BDx6E/?tagged=alcohol	NONE	('Topic_31', 0.0083021659055465824)	('Topic_121', 0.0081847038634376024)	('Topic_85', 0.0080363289988294138)	('Topic_36', 0.0079973065930214679)	('Topic_32', 0.0079714662429109396)
http://instagram.com/p/BLvX1OYg21Y/?tagged=alcohol	building,0.9959;outdoor,0.9534;sign,0.7338	('Topic_26', 0.023579286362018063)	('Topic_87', 0.018563719509301271)	('Topic_78', 0.017273431743450109)	('Topic_4', 0.012332423780680267)	('Topic_111', 0.011523507058463495)
http://instagram.com/p/BLxTAlDBvOV/?tagged=alcohol	person,0.9997;wine,0.9118;indoor,0.8739;drink,0.6076;drinking,0.3755	('Topic_96', 0.043100497880046322)	('Topic_3', 0.017162637056239671)	('Topic_101', 0.017127772288900906)	('Topic_39', 0.016757059566877962)	('Topic_24', 0.01672800893617386)
http://instagram.com/p/BL52Pywj111/?tagged=unbearable	indoor,0.9827;person,0.9569;wall,0.9553;posing,0.8787	('Topic_85', 0.030122912855776743)	('Topic_37', 0.023151766712664189)	('Topic_74', 0.018096494298951975)	('Topic_29', 0.012744704734903189)	('Topic_102', 0.012087664403817254)
http://instagram.com/p/BLI8QKagIuj/?tagged=stomachache	food,0.9530;different,0.5660;meal,0.2614;several,0.1102	('Topic_143', 0.023685103908167988)	('Topic_110', 0.018297513266926798)	('Topic_73', 0.017355184590494243)	('Topic_120', 0.017050071050290171)	('Topic_34', 0.016927742276630811)
http://instagram.com/p/BLXvaK1AW9a/?tagged=torn	person,0.9994;wall,0.9799;clothing,0.9409;skirt,0.3153	('Topic_102', 0.040731764583124989)	('Topic_9', 0.023741721536288202)	('Topic_115', 0.023237546205853277)	('Topic_72', 0.01752897464071123)	('Topic_62', 0.016540293558887965)
http://instagram.com/p/BLZhKCPAmET/?tagged=torn	person,0.9997;orange,0.5960	('Topic_31', 0.0083021659055465824)	('Topic_121', 0.0081847038634376024)	('Topic_85', 0.0080363289988294138)	('Topic_36', 0.0079973065930214679)	('Topic_32', 0.0079714662429109396)
http://instagram.com/p/BLXfM7LjmM3/?tagged=torn	person,1.0000;outdoor,0.9984;sky,0.9952;standing,0.9599;posing,0.9426;people,0.9352;group,0.9344	('Topic_138', 0.029342164528428867)	('Topic_42', 0.024255876945191362)	('Topic_60', 0.020266462736805369)	('Topic_7', 0.020066648245144897)	('Topic_5', 0.01548246539375424)
http://instagram.com/p/BLZXPL2BDiP/?tagged=torn	indoor,0.9678;person,0.8521;black,0.7973;leather,0.5791;footwear,0.1995	('Topic_33', 0.03352781096240124)	('Topic_143', 0.033419647656135927)	('Topic_137', 0.02816812207072553)	('Topic_78', 0.021027480479309944)	('Topic_122', 0.016998192861763128)
http://instagram.com/p/BLZOdymBSFw/?tagged=torn	book,0.9914;wall,0.9869;shelf,0.9841;indoor,0.9793;lined,0.9438;row,0.9434;different,0.7141;lots,0.6592;line,0.6545;bunch,0.5556;several,0.5413;arranged,0.1251	('Topic_127', 0.085341416539656031)	('Topic_39', 0.069257523656782005)	('Topic_95', 0.037155438607874305)	('Topic_3', 0.033056606849150558)	('Topic_90', 0.032833207564806816)
http://instagram.com/p/BLiDQrPhRNR/?tagged=headache		('Topic_31', 0.0083021659055465824)	('Topic_121', 0.0081847038634376024)	('Topic_85', 0.0080363289988294138)	('Topic_36', 0.0079973065930214679)	('Topic_32', 0.0079714662429109396)
http://instagram.com/p/BLkWcZyjnKV/?tagged=headache	text,0.9694	('Topic_31', 0.0083021659055465824)	('Topic_121', 0.0081847038634376024)	('Topic_85', 0.0080363289988294138)	('Topic_36', 0.0079973065930214679)	('Topic_32', 0.0079714662429109396)
http://instagram.com/p/BLlxU0rjMGm/?tagged=headache	person,0.9990;food,0.9645;drink,0.6808;drinking,0.5867;snack	('Topic_96', 0.048548426112214445)	('Topic_3', 0.022610565288407793)	('Topic_110', 0.017400361414978544)	('Topic_115', 0.016650249617494534)	('Topic_23', 0.016357361961836347)
http://instagram.com/p/BLkpMXzF_Q3/?tagged=headache	person,0.9977;outdoor,0.9946;young,0.7581	('Topic_53', 0.018084776312313866)	('Topic_78', 0.017273431743450109)	('Topic_130', 0.012758769931915404)	('Topic_64', 0.012498657291708647)	('Topic_83', 0.012212680108720278)
http://instagram.com/p/BLmddXVj_HL/?tagged=headache		('Topic_31', 0.0083021659055465824)	('Topic_121', 0.0081847038634376024)	('Topic_85', 0.0080363289988294138)	('Topic_36', 0.0079973065930214679)	('Topic_32', 0.0079714662429109396)
http://instagram.com/p/BLZnYUgFYRg/?tagged=withdrawal	grass,0.9832;person,0.9802;man,0.9576;player,0.9352;outdoor,0.8979;athletic	('Topic_131', 0.21836916020831165)	('Topic_94', 0.018848851583447731)	('Topic_149', 0.014284175069539358)	('Topic_40', 0.013731660551188383)	('Topic_32', 0.010238758374068967)
http://instagram.com/p/BLX6OIPDtDu/?tagged=withdrawal	person,0.9994;hat,0.9113;wearing,0.8862	('Topic_83', 0.018252931777623979)	('Topic_122', 0.012806061723288447)	('Topic_52', 0.012718333196428021)	('Topic_54', 0.012693265181104555)	('Topic_125', 0.012572250850621169)
http://instagram.com/p/BLY-R_NAkaP/?tagged=withdrawal	sky,0.9999;grass,0.9979;outdoor,0.9873;person,0.8907	('Topic_149', 0.017966591144575272)	('Topic_57', 0.017897767653105166)	('Topic_106', 0.017539946594776652)	('Topic_36', 0.012901454284508484)	('Topic_137', 0.012433992881963203)
http://instagram.com/p/BLXzkFsBfUT/?tagged=withdrawal	person,0.9990;indoor,0.9451;posing,0.6447	('Topic_108', 0.017877426421050124)	('Topic_29', 0.013437535751305343)	('Topic_33', 0.013012099776952425)	('Topic_51', 0.012369455445384243)	('Topic_30', 0.012176358673515799)
http://instagram.com/p/BLLmk3Uh7C8/?tagged=nurse	animal,0.8654;window,0.8235;mammal,0.6504	('Topic_114', 0.018018777105117029)	('Topic_52', 0.012718333196428018)	('Topic_39', 0.012538711324239822)	('Topic_41', 0.012460378380976038)	('Topic_59', 0.012393671718737471)
http://instagram.com/p/BLK03ZaB-OH/?tagged=nurse		('Topic_31', 0.0083021659055465824)	('Topic_121', 0.0081847038634376024)	('Topic_85', 0.0080363289988294138)	('Topic_36', 0.0079973065930214679)	('Topic_32', 0.0079714662429109396)
http://instagram.com/p/BLKRu0TDq23/?tagged=nurse	wall,0.9959;person,0.9510;indoor,0.9481	('Topic_29', 0.013437535751305345)	('Topic_95', 0.01305236113041347)	('Topic_104', 0.012736653405700493)	('Topic_125', 0.012572250850621166)	('Topic_1', 0.012512786669574392)
http://instagram.com/p/BLMvqqiBnsp/?tagged=nurse	person,0.9823;purple,0.4942	('Topic_31', 0.0083021659055465824)	('Topic_121', 0.0081847038634376024)	('Topic_85', 0.0080363289988294138)	('Topic_36', 0.0079973065930214679)	('Topic_32', 0.0079714662429109396)
http://instagram.com/p/BLM4eSQgH8N/?tagged=nurse	person,0.9992;man,0.9376;indoor,0.9029;dressed,0.3173	('Topic_99', 0.022818440528883249)	('Topic_56', 0.022778246082303267)	('Topic_137', 0.012433992881963203)	('Topic_122', 0.012145789116460755)	('Topic_104', 0.012079959448716881)
http://instagram.com/p/BLMvTz0ja7T/?tagged=nurse	person,0.8696	('Topic_31', 0.0083021659055465824)	('Topic_121', 0.0081847038634376024)	('Topic_85', 0.0080363289988294138)	('Topic_36', 0.0079973065930214679)	('Topic_32', 0.0079714662429109396)
http://instagram.com/p/BLH1q9_hfb4/?tagged=throat	person,0.9807	('Topic_31', 0.0083021659055465824)	('Topic_121', 0.0081847038634376024)	('Topic_85', 0.0080363289988294138)	('Topic_36', 0.0079973065930214679)	('Topic_32', 0.0079714662429109396)
http://instagram.com/p/BLHtDC8BojA/?tagged=throat	NONE	('Topic_31', 0.0083021659055465824)	('Topic_121', 0.0081847038634376024)	('Topic_85', 0.0080363289988294138)	('Topic_36', 0.0079973065930214679)	('Topic_32', 0.0079714662429109396)
http://instagram.com/p/BJGgoEqhvNZ/?tagged=throat	person,0.9995;man,0.9982;wearing,0.8553;posing,0.3748;tan,0.1276	('Topic_99', 0.038043406188045428)	('Topic_97', 0.017063865311198832)	('Topic_82', 0.016758050800123728)	('Topic_79', 0.016645443325191026)	('Topic_118', 0.016100379966829021)
http://instagram.com/p/BLN_lOhhHJK/?tagged=hacking		('Topic_31', 0.0083021659055465824)	('Topic_121', 0.0081847038634376024)	('Topic_85', 0.0080363289988294138)	('Topic_36', 0.0079973065930214679)	('Topic_32', 0.0079714662429109396)
http://instagram.com/p/BLWYWHphlc5/?tagged=fatigue	person,0.9642	('Topic_31', 0.0083021659055465824)	('Topic_121', 0.0081847038634376024)	('Topic_85', 0.0080363289988294138)	('Topic_36', 0.0079973065930214679)	('Topic_32', 0.0079714662429109396)
http://instagram.com/p/BCUxHcnQBLd/?tagged=feverish	tree,0.9992;outdoor,0.9936;person,0.9936;posing,0.7844	('Topic_68', 0.023616890015939758)	('Topic_19', 0.023226381792984453)	('Topic_99', 0.01708962049302171)	('Topic_29', 0.012744704734903189)	('Topic_74', 0.012367674263090428)
http://instagram.com/p/BLHGToQhhmc/?tagged=lungs	person,0.9965;ground,0.9959;outdoor,0.9599;shoes,0.9337;feet,0.8656;sidewalk,0.7740;way,0.6024;paving,0.0626;stone,0.0440	('Topic_82', 0.095993912853013841)	('Topic_106', 0.064046084774018713)	('Topic_28', 0.050252321276689778)	('Topic_33', 0.023475701081355146)	('Topic_113', 0.018488720825258358)
http://instagram.com/p/BLHrkbDgspe/?tagged=lungs		('Topic_31', 0.0083021659055465824)	('Topic_121', 0.0081847038634376024)	('Topic_85', 0.0080363289988294138)	('Topic_36', 0.0079973065930214679)	('Topic_32', 0.0079714662429109396)
http://instagram.com/p/BLGwRmYDYcB/?tagged=lungs	man,0.9987;person,0.9977	('Topic_31', 0.0083021659055465824)	('Topic_121', 0.0081847038634376024)	('Topic_85', 0.0080363289988294138)	('Topic_36', 0.0079973065930214679)	('Topic_32', 0.0079714662429109396)
http://instagram.com/p/BLHTAo1A31X/?tagged=lungs	person,0.9991;indoor,0.8673	('Topic_31', 0.0083021659055465824)	('Topic_121', 0.0081847038634376024)	('Topic_85', 0.0080363289988294138)	('Topic_36', 0.0079973065930214679)	('Topic_32', 0.0079714662429109396)
http://instagram.com/p/BLG52_PgzSm/?tagged=fever	person,0.9785;man,0.9220;stage,0.7507;guitar,0.1960	('Topic_75', 0.039645369891345053)	('Topic_112', 0.022758434355770848)	('Topic_25', 0.022752860142205227)	('Topic_138', 0.016694295882086506)	('Topic_132', 0.015670274347632292)
http://instagram.com/p/BLJkaHRD1q-/?tagged=fever	person,0.9995;indoor,0.9983;ceiling,0.9951;table,0.9878;wall,0.9859;standing,0.9277;floor,0.9186;group,0.9039;people,0.8212;posing,0.4863;line,0.2169;conference	('Topic_77', 0.060912174442097879)	('Topic_141', 0.036965023318200209)	('Topic_64', 0.036783640738130091)	('Topic_89', 0.032510730835601791)	('Topic_69', 0.028947273155940183)
http://instagram.com/p/BLX6Y5eh9kq/?tagged=sniffles	person,0.9991;man,0.9953;suit,0.8042	('Topic_111', 0.017563758727367196)	('Topic_107', 0.017543275327459883)	('Topic_146', 0.01356420166822195)	('Topic_141', 0.012768783182769014)	('Topic_51', 0.012369455445384245)
http://instagram.com/p/BLYzehtjVKD/?tagged=sniffles	text,0.9961;man,0.9063	('Topic_31', 0.0083021659055465824)	('Topic_121', 0.0081847038634376024)	('Topic_85', 0.0080363289988294138)	('Topic_36', 0.0079973065930214679)	('Topic_32', 0.0079714662429109396)
http://instagram.com/p/BLXWmDyhPSS/?tagged=sniffles	man,0.9923;text,0.9916;sign,0.6207	('Topic_26', 0.029619538030921759)	('Topic_111', 0.017563758727367196)	('Topic_68', 0.012820254312130215)	('Topic_107', 0.011503023658556179)	('Topic_78', 0.011233180074546411)
http://instagram.com/p/BLY4kYRDapl/?tagged=sniffles	person,0.9997;clothing,0.9535;outdoor,0.9433;yellow,0.8165;suit,0.3532	('Topic_103', 0.022241438401346732)	('Topic_84', 0.017122117633414431)	('Topic_141', 0.016964569955883999)	('Topic_51', 0.016604401377878181)	('Topic_40', 0.016424788194077666)
http://instagram.com/p/BLXUClIAS9X/?tagged=sniffles		('Topic_31', 0.0083021659055465824)	('Topic_121', 0.0081847038634376024)	('Topic_85', 0.0080363289988294138)	('Topic_36', 0.0079973065930214679)	('Topic_32', 0.0079714662429109396)
http://instagram.com/p/BLYHI65D9GZ/?tagged=pollen	flower,0.7727;plant,0.7318;close,0.4285	('Topic_133', 0.018845842419957001)	('Topic_100', 0.016721412441399647)	('Topic_143', 0.01289217646604581)	('Topic_122', 0.012806061723288444)	('Topic_125', 0.012572250850621169)
http://instagram.com/p/BLZPAFkguk-/?tagged=pollen	eaten,0.2163	('Topic_31', 0.0083021659055465824)	('Topic_121', 0.0081847038634376024)	('Topic_85', 0.0080363289988294138)	('Topic_36', 0.0079973065930214679)	('Topic_32', 0.0079714662429109396)
http://instagram.com/p/BLYo7k0gAuc/?tagged=pollen	cup,0.9533;blender,0.5389;honey,0.0468	('Topic_88', 0.035731156940502329)	('Topic_143', 0.018932428134949511)	('Topic_125', 0.018612502519524867)	('Topic_31', 0.0078508413623481401)	('Topic_121', 0.0077397648229020942)
http://instagram.com/p/BLZCCcpgt5X/?tagged=pollen	close,0.2521	('Topic_31', 0.0083021659055465824)	('Topic_121', 0.0081847038634376024)	('Topic_85', 0.0080363289988294138)	('Topic_36', 0.0079973065930214679)	('Topic_32', 0.0079714662429109396)
http://instagram.com/p/BLZBiBwg5dz/?tagged=pollen	plant,0.9845;indoor,0.8665;flower,0.8002	('Topic_88', 0.029690905271598615)	('Topic_109', 0.024302696179282733)	('Topic_4', 0.018372675449583969)	('Topic_31', 0.0078508413623481401)	('Topic_121', 0.0077397648229020942)
http://instagram.com/p/BLMJkUwFi3x/?tagged=unbearable	NONE	('Topic_31', 0.0083021659055465824)	('Topic_121', 0.0081847038634376024)	('Topic_85', 0.0080363289988294138)	('Topic_36', 0.0079973065930214679)	('Topic_32', 0.0079714662429109396)
http://instagram.com/p/BLMRKTeBnd8/?tagged=unbearable	outdoor,0.9999;sky,0.9995;ground,0.9557;nature,0.7005;hillside,0.2685;dirt,0.2349	('Topic_10', 0.057466016296772296)	('Topic_12', 0.04700546141502096)	('Topic_50', 0.026176422358404033)	('Topic_11', 0.021294085877804295)	('Topic_91', 0.016474031726043687)
http://instagram.com/p/BLMuDxkD0wz/?tagged=unbearable	person,0.9996;woman,0.9876;indoor,0.8988;beautiful,0.2519	('Topic_36', 0.02435909435623157)	('Topic_62', 0.016540293558887961)	('Topic_32', 0.012878278559276)	('Topic_86', 0.012414068965890049)	('Topic_95', 0.012379389478780553)
http://instagram.com/p/BLcA3AEDiXy/?tagged=dehydrated	outdoor,0.9990;road,0.9646;ground,0.9560;laying,0.8934;lying,0.7673;shoes,0.3658	('Topic_103', 0.031588469435638401)	('Topic_137', 0.026851554017823905)	('Topic_57', 0.021417991001387027)	('Topic_5', 0.021399404340212334)	('Topic_90', 0.021267706566816577)
http://instagram.com/p/BLbh3jRATJ0/?tagged=dehydrated	table,0.9928;food,0.9817;plate,0.9046;vegetable,0.6106;tray,0.5418;meal,0.2588	('Topic_110', 0.11525966059528805)	('Topic_92', 0.025619732212881576)	('Topic_2', 0.021561859495508675)	('Topic_81', 0.020389904601871473)	('Topic_34', 0.015345348914857778)
http://instagram.com/p/BLbTx8khhR6/?tagged=dehydrated	plate,1.0000;table,0.9947;food,0.9806;bowl,0.9572;indoor,0.9342;white,0.8941;plant,0.8773;flower,0.8649;containing,0.2192	('Topic_67', 0.041606356129500546)	('Topic_88', 0.031497693002317341)	('Topic_2', 0.023464926429610893)	('Topic_72', 0.023045544694253968)	('Topic_109', 0.022880072468810422)
http://instagram.com/p/BLcnVd-hf2b/?tagged=dehydrated	person,0.9997;man,0.9947;indoor,0.9789;shirt,0.6977;male,0.1855	('Topic_94', 0.02799351868029068)	('Topic_115', 0.027546106081830772)	('Topic_136', 0.022380245926809733)	('Topic_19', 0.022087560843074408)	('Topic_29', 0.012119814604279853)
http://instagram.com/p/BLczN78jtwl/?tagged=dehydrated		('Topic_31', 0.0083021659055465824)	('Topic_121', 0.0081847038634376024)	('Topic_85', 0.0080363289988294138)	('Topic_36', 0.0079973065930214679)	('Topic_32', 0.0079714662429109396)
http://instagram.com/p/BLZa3jiDO9I/?tagged=wrist	grass,1.0000;person,0.9998;tree,0.9993;outdoor,0.9982;group,0.8763;field,0.8157;people,0.8117	('Topic_73', 0.02991452204084661)	('Topic_128', 0.029561178669630081)	('Topic_149', 0.020521226079993939)	('Topic_145', 0.02009276281184243)	('Topic_28', 0.020010315368327789)
http://instagram.com/p/BLZHm2QgQvm/?tagged=wrist	person,0.8672	('Topic_31', 0.0083021659055465824)	('Topic_121', 0.0081847038634376024)	('Topic_85', 0.0080363289988294138)	('Topic_36', 0.0079973065930214679)	('Topic_32', 0.0079714662429109396)
http://instagram.com/p/BLXZvGQDUvO/?tagged=wrist	watch,0.9887;floor,0.9647;wooden,0.7112;knife,0.5302	('Topic_18', 0.085030909403466651)	('Topic_45', 0.016794682992957957)	('Topic_65', 0.011868621969231151)	('Topic_38', 0.011534343628336009)	('Topic_31', 0.0074460568466932237)
http://instagram.com/p/BLrceoiBe4M/?tagged=mri		('Topic_31', 0.0083021659055465824)	('Topic_121', 0.0081847038634376024)	('Topic_85', 0.0080363289988294138)	('Topic_36', 0.0079973065930214679)	('Topic_32', 0.0079714662429109396)
http://instagram.com/p/BLsdX__jFHB/?tagged=mri	NONE	('Topic_31', 0.0083021659055465824)	('Topic_121', 0.0081847038634376024)	('Topic_85', 0.0080363289988294138)	('Topic_36', 0.0079973065930214679)	('Topic_32', 0.0079714662429109396)
http://instagram.com/p/BLsQ175j0DM/?tagged=mri	person,0.9850;wall,0.9500;posing,0.4841	('Topic_30', 0.0182166103424195)	('Topic_58', 0.017806828966239061)	('Topic_74', 0.013040009049063236)	('Topic_140', 0.011966960524961212)	('Topic_26', 0.011498783024210656)
http://instagram.com/p/BLrBKmYgmgY/?tagged=mri	posing,0.4768;room,0.4098;several,0.2156;painting,0.1639	('Topic_87', 0.034793045742500917)	('Topic_105', 0.028260128718537756)	('Topic_39', 0.017621043174177672)	('Topic_73', 0.017355184590494246)	('Topic_140', 0.017078771491808906)
http://instagram.com/p/BLqj1BKADqZ/?tagged=mri	abstract,0.9911;X-ray	('Topic_80', 0.018821668805866051)	('Topic_11', 0.018726618428452638)	('Topic_1', 0.018553038338478094)	('Topic_130', 0.012758769931915407)	('Topic_43', 0.012634131316569217)
http://instagram.com/p/BLr9ApygdLV/?tagged=mri	text,0.9763	('Topic_31', 0.0083021659055465824)	('Topic_121', 0.0081847038634376024)	('Topic_85', 0.0080363289988294138)	('Topic_36', 0.0079973065930214679)	('Topic_32', 0.0079714662429109396)
http://instagram.com/p/BLiNJ7JjOae/?tagged=pounds	person,0.9496;posing,0.3764;guitar,0.3326	('Topic_75', 0.047840833665103263)	('Topic_25', 0.017949505486318112)	('Topic_31', 0.0078508413623481401)	('Topic_121', 0.0077397648229020942)	('Topic_85', 0.0075994559520060631)
http://instagram.com/p/BLo8Ebjh1p2/?tagged=pounds	person,0.9692;indoor,0.9443	('Topic_31', 0.0083021659055465824)	('Topic_121', 0.0081847038634376024)	('Topic_85', 0.0080363289988294138)	('Topic_36', 0.0079973065930214679)	('Topic_32', 0.0079714662429109396)
http://instagram.com/p/BLpCqeGj6dE/?tagged=pounds	person,0.9984;standing,0.9520;outdoor,0.9516;posing,0.9474;group,0.7783;people,0.7132	('Topic_91', 0.021667325721432935)	('Topic_48', 0.020997345354695593)	('Topic_138', 0.020327018919365294)	('Topic_63', 0.020104625589678838)	('Topic_136', 0.01614090716033716)
http://instagram.com/p/BLov1hmgsTE/?tagged=pounds	NONE	('Topic_31', 0.0083021659055465824)	('Topic_121', 0.0081847038634376024)	('Topic_85', 0.0080363289988294138)	('Topic_36', 0.0079973065930214679)	('Topic_32', 0.0079714662429109396)
http://instagram.com/p/BK6k269B7ae/?tagged=pains		('Topic_31', 0.0083021659055465824)	('Topic_121', 0.0081847038634376024)	('Topic_85', 0.0080363289988294138)	('Topic_36', 0.0079973065930214679)	('Topic_32', 0.0079714662429109396)
http://instagram.com/p/BKzceuxALOS/?tagged=pains	person,0.9999;wall,0.9985;indoor,0.9925;man,0.9795;young,0.7740;posing,0.6965	('Topic_122', 0.021396997340859199)	('Topic_133', 0.021396592407850638)	('Topic_114', 0.020685497313011201)	('Topic_99', 0.020685388865592898)	('Topic_26', 0.020273023872473383)
http://instagram.com/p/BK2cDBVBDXg/?tagged=pains	sky,0.9998;outdoor,0.9954;water,0.9935;person,0.9828;beach,0.9076;sun,0.6621;sunset,0.4688;clouds,0.3476;shore,0.2404	('Topic_76', 0.24223488832617998)	('Topic_38', 0.022834214092172959)	('Topic_137', 0.0098855330824954499)	('Topic_141', 0.009628289447089584)	('Topic_130', 0.009620738964311008)
http://instagram.com/p/BK4S7mrAseP/?tagged=pains	indoor,0.9937;floor,0.9824;person,0.9554;kitchen,0.9418;kitchen	('Topic_50', 0.032907816024023713)	('Topic_104', 0.027831447376104244)	('Topic_7', 0.022034438116139716)	('Topic_111', 0.021289337212926675)	('Topic_77', 0.016443280410109347)
http://instagram.com/p/BHfLaYLBoeU/?tagged=fevers	person,0.9997;indoor,0.9968;baby,0.9963;toddler,0.3220	('Topic_134', 0.10361494740496942)	('Topic_39', 0.011892223138316121)	('Topic_31', 0.0074460568466932263)	('Topic_121', 0.0073407073447894142)	('Topic_85', 0.0072076327123305681)
http://instagram.com/p/BJJZ_o8DnqW/?tagged=fevers	text,0.8667	('Topic_31', 0.0083021659055465824)	('Topic_121', 0.0081847038634376024)	('Topic_85', 0.0080363289988294138)	('Topic_36', 0.0079973065930214679)	('Topic_32', 0.0079714662429109396)
http://instagram.com/p/BAc1tsvPGDb/?tagged=fevers	text,0.9269	('Topic_31', 0.0083021659055465824)	('Topic_121', 0.0081847038634376024)	('Topic_85', 0.0080363289988294138)	('Topic_36', 0.0079973065930214679)	('Topic_32', 0.0079714662429109396)
http://instagram.com/p/BLU0kougOH5/?tagged=puking	tree,1.0000;sky,0.9990;outdoor,0.9990;snow,0.9715;road,0.4039;forest,0.3071;highway,0.1714;wooded,0.1610	('Topic_66', 0.086143148066261499)	('Topic_123', 0.075832829530027707)	('Topic_12', 0.028739071385394256)	('Topic_102', 0.019519625330789065)	('Topic_121', 0.01558428343067369)
http://instagram.com/p/BLrwK-AgIvm/?tagged=unbearable	tree,0.9996;outdoor,0.9932;river,0.7369;nature,0.6764;forest,0.3425	('Topic_6', 0.027200052740193385)	('Topic_66', 0.022543298401574593)	('Topic_10', 0.022148155264756272)	('Topic_113', 0.022114828895039965)	('Topic_38', 0.021864655606041183)
http://instagram.com/p/BKNr6LpAU40/?tagged=pounds	water,0.9986;person,0.9983;outdoor,0.9721;man,0.9312;swimming,0.6742	('Topic_137', 0.033616050302893642)	('Topic_32', 0.017694767355340871)	('Topic_135', 0.017546343438917096)	('Topic_149', 0.017085664852384084)	('Topic_27', 0.016988842070284831)
http://instagram.com/p/BLGY46jhzl3/?tagged=pounds	envelope,0.3955;picture	('Topic_84', 0.031064215164208979)	('Topic_121', 0.019820268160709493)	('Topic_140', 0.018007212193864912)	('Topic_42', 0.011409539581641226)	('Topic_31', 0.0078508413623481401)
http://instagram.com/p/BL62cFoArMr/?tagged=puffy	dog,0.9011;animal,0.8423;mammal,0.7713;white,0.7674;close,0.2720	('Topic_59', 0.027522099402220619)	('Topic_125', 0.022235238348639424)	('Topic_98', 0.016975339207672472)	('Topic_50', 0.016564031327519366)	('Topic_120', 0.016214082979372033)
http://instagram.com/p/BLAO0rNjT3X/?tagged=vomiting	person,0.9992;woman,0.9754;posing,0.5859	('Topic_99', 0.018018650971356857)	('Topic_91', 0.013120477093063821)	('Topic_97', 0.012878874378925639)	('Topic_37', 0.012329845852574942)	('Topic_89', 0.012175433513328466)
http://instagram.com/p/BK973EqDOP8/?tagged=vomiting	abstract,0.8824;graffiti,0.5981;painted,0.2559	('Topic_87', 0.03064422284710867)	('Topic_105', 0.029796413325437979)	('Topic_74', 0.013040009049063236)	('Topic_31', 0.0078508413623481401)	('Topic_121', 0.0077397648229020942)
http://instagram.com/p/BLT3afKg3Fj/?tagged=vaccines	person,0.9993;man,0.9696	('Topic_31', 0.0083021659055465824)	('Topic_121', 0.0081847038634376024)	('Topic_85', 0.0080363289988294138)	('Topic_36', 0.0079973065930214679)	('Topic_32', 0.0079714662429109396)
http://instagram.com/p/BLSGrR4jIeY/?tagged=vaccines		('Topic_31', 0.0083021659055465824)	('Topic_121', 0.0081847038634376024)	('Topic_85', 0.0080363289988294138)	('Topic_36', 0.0079973065930214679)	('Topic_32', 0.0079714662429109396)
http://instagram.com/p/BLTtwKRgsAL/?tagged=vaccines	tree,0.9968;sign,0.9963;outdoor,0.9962;sky,0.9886;text,0.9153	('Topic_73', 0.027400092853885089)	('Topic_111', 0.021289337212926671)	('Topic_102', 0.016942918082486602)	('Topic_113', 0.016666900662871846)	('Topic_48', 0.016578945397553356)
http://instagram.com/p/BLQ9Ci2B3S5/?tagged=vaccines	person,0.9601;military	('Topic_105', 0.028260128718537756)	('Topic_36', 0.024359094356231584)	('Topic_9', 0.023741721536288202)	('Topic_106', 0.017539946594776659)	('Topic_137', 0.012433992881963207)
http://instagram.com/p/BLJemG3Dhqs/?tagged=vaccines	text,0.9968;newspaper,0.8335	('Topic_31', 0.0083021659055465824)	('Topic_121', 0.0081847038634376024)	('Topic_85', 0.0080363289988294138)	('Topic_36', 0.0079973065930214679)	('Topic_32', 0.0079714662429109396)
http://instagram.com/p/BLRIQxyBV71/?tagged=vaccines	person,0.9913;indoor,0.9389;baby,0.8372;laying,0.6377	('Topic_39', 0.029078683245900752)	('Topic_134', 0.023411466902907775)	('Topic_103', 0.023388193182806875)	('Topic_46', 0.017536713174531402)	('Topic_91', 0.012443993424606562)
http://instagram.com/p/BK6B5Peh8Zk/?tagged=aches	woman,0.9996;person,0.9952;black,0.8320;female,0.7934;beautiful,0.7579;lady,0.7467;pretty,0.6214	('Topic_9', 0.080098131838774331)	('Topic_36', 0.075671402835632451)	('Topic_71', 0.015244452942516605)	('Topic_116', 0.015243961085699909)	('Topic_29', 0.011037452154603047)
http://instagram.com/p/BK4X0G5AqEo/?tagged=aches	abstract,0.9874;graffiti,0.9777;painted,0.5613;orange,0.5047;colorful,0.3358;painting,0.2320	('Topic_87', 0.16656626034297625)	('Topic_105', 0.025618391896445367)	('Topic_25', 0.0102393508962467)	('Topic_31', 0.0067500047250905601)	('Topic_121', 0.0066545032200285258)
http://instagram.com/p/BK6M5vlhmnQ/?tagged=aches	ground,0.9710	('Topic_31', 0.0083021659055465824)	('Topic_121', 0.0081847038634376024)	('Topic_85', 0.0080363289988294138)	('Topic_36', 0.0079973065930214679)	('Topic_32', 0.0079714662429109396)
http://instagram.com/p/BK6IZsLBdO5/?tagged=aches	abstract,0.9897;graffiti,0.9754	('Topic_31', 0.0083021659055465824)	('Topic_121', 0.0081847038634376024)	('Topic_85', 0.0080363289988294138)	('Topic_36', 0.0079973065930214679)	('Topic_32', 0.0079714662429109396)
http://instagram.com/p/BFt3xlWO29c/?tagged=aches	indoor,0.9920;wall,0.9918	('Topic_31', 0.0083021659055465824)	('Topic_121', 0.0081847038634376024)	('Topic_85', 0.0080363289988294138)	('Topic_36', 0.0079973065930214679)	('Topic_32', 0.0079714662429109396)
http://instagram.com/p/BFGnQ22meaA/?tagged=aches	grass,0.9999;person,0.9980;outdoor,0.9897;different,0.8293;posing,0.7241;people,0.6563;same,0.2339	('Topic_29', 0.040805851672710884)	('Topic_66', 0.020530064661752605)	('Topic_79', 0.02012031862369474)	('Topic_145', 0.020092762811842427)	('Topic_149', 0.015559826160309299)
http://instagram.com/p/BLN52begtYg/?tagged=ouch	road,0.9883	('Topic_31', 0.0083021659055465824)	('Topic_121', 0.0081847038634376024)	('Topic_85', 0.0080363289988294138)	('Topic_36', 0.0079973065930214679)	('Topic_32', 0.0079714662429109396)
http://instagram.com/p/BJDRpNDgjwc/?tagged=throats	person,0.9904;indoor,0.8913	('Topic_31', 0.0083021659055465824)	('Topic_121', 0.0081847038634376024)	('Topic_85', 0.0080363289988294138)	('Topic_36', 0.0079973065930214679)	('Topic_32', 0.0079714662429109396)
http://instagram.com/p/BC1DFz6Lnpl/?tagged=throats	person,0.9968;standing,0.7898;posing,0.7441	('Topic_21', 0.018009050461602991)	('Topic_85', 0.01363970762090976)	('Topic_29', 0.013437535751305345)	('Topic_74', 0.013040009049063233)	('Topic_33', 0.013012099776952427)
http://instagram.com/p/BLH-VxAgQlj/?tagged=dieting	dog,1.0000;indoor,0.9983;floor,0.9930;sitting,0.9906;brown,0.9309;animal,0.9014;mammal,0.6424;office,0.5576;rug,0.4155;tan,0.1426	('Topic_118', 0.18356691016443433)	('Topic_82', 0.030959767190551955)	('Topic_14', 0.022865434771873177)	('Topic_11', 0.022315336216396219)	('Topic_57', 0.018044429934702892)
http://instagram.com/p/BLIZfkPg4WQ/?tagged=dieting	person,0.9999;posing,0.9855;standing,0.9562;group,0.9407;floor,0.9130;people,0.8934;suit,0.3436;dressed,0.2924	('Topic_28', 0.023904325040967081)	('Topic_111', 0.023308694835555231)	('Topic_149', 0.019644067409771832)	('Topic_141', 0.019538500743111024)	('Topic_42', 0.018469754479965267)
http://instagram.com/p/BLKd9P_AzkI/?tagged=dieting	NONE	('Topic_31', 0.0083021659055465824)	('Topic_121', 0.0081847038634376024)	('Topic_85', 0.0080363289988294138)	('Topic_36', 0.0079973065930214679)	('Topic_32', 0.0079714662429109396)
http://instagram.com/p/BLI3g2ihxYM/?tagged=dieting	person,0.9978;clothing,0.9650;woman,0.9177;indoor,0.8654;window,0.8092;posing,0.7270;swimsuit,0.7199	('Topic_9', 0.040406932481297224)	('Topic_146', 0.035948493820222249)	('Topic_72', 0.03006503155865152)	('Topic_14', 0.025928438060372802)	('Topic_31', 0.016371399308351423)
http://instagram.com/p/BLJ8BH4AMbL/?tagged=dieting	person,0.9964	('Topic_31', 0.0083021659055465824)	('Topic_121', 0.0081847038634376024)	('Topic_85', 0.0080363289988294138)	('Topic_36', 0.0079973065930214679)	('Topic_32', 0.0079714662429109396)
http://instagram.com/p/BK7SH_-ggKv/?tagged=sinus		('Topic_31', 0.0083021659055465824)	('Topic_121', 0.0081847038634376024)	('Topic_85', 0.0080363289988294138)	('Topic_36', 0.0079973065930214679)	('Topic_32', 0.0079714662429109396)
http://instagram.com/p/BK6uN7VB5np/?tagged=sinus	food,0.9355;indoor,0.8655;pile,0.4171;snack	('Topic_126', 0.040854505134745429)	('Topic_92', 0.028261607246743738)	('Topic_55', 0.017574129931356104)	('Topic_115', 0.017508726169991728)	('Topic_14', 0.01275254055017737)
http://instagram.com/p/BDY0O9oFCL8/?tagged=sinus	ground,0.9664;outdoor,0.8694	('Topic_31', 0.0083021659055465824)	('Topic_121', 0.0081847038634376024)	('Topic_85', 0.0080363289988294138)	('Topic_36', 0.0079973065930214679)	('Topic_32', 0.0079714662429109396)
http://instagram.com/p/BK25s_bgA0y/?tagged=sinus		('Topic_31', 0.0083021659055465824)	('Topic_121', 0.0081847038634376024)	('Topic_85', 0.0080363289988294138)	('Topic_36', 0.0079973065930214679)	('Topic_32', 0.0079714662429109396)
http://instagram.com/p/BKEJuB2ANFu/?tagged=sinus	person,0.9909	('Topic_31', 0.0083021659055465824)	('Topic_121', 0.0081847038634376024)	('Topic_85', 0.0080363289988294138)	('Topic_36', 0.0079973065930214679)	('Topic_32', 0.0079714662429109396)
http://instagram.com/p/BLIP2EWj13b/?tagged=bedtime	person,0.9996;cabinet,0.9993;woman,0.9975;kitchen,0.9775;lady,0.7722;beautiful,0.2891	('Topic_9', 0.052682126190520685)	('Topic_14', 0.037526912066350088)	('Topic_104', 0.026530615379232406)	('Topic_102', 0.016151012089807248)	('Topic_99', 0.015492094870203666)
http://instagram.com/p/BLIBlSOAApO/?tagged=bedtime	dog,0.9999;indoor,0.9717;sitting,0.9584;laying,0.8843;animal,0.8110;brown,0.7610;mammal,0.5938;tan,0.2128	('Topic_118', 0.21825698709915167)	('Topic_143', 0.010136862450902739)	('Topic_60', 0.0099015336817170636)	('Topic_116', 0.0098430436808659653)	('Topic_59', 0.009744898063206409)
http://instagram.com/p/BLJiyzuA1FU/?tagged=bedtime	bed,0.9820;person,0.8940;laying,0.7881	('Topic_103', 0.024659628338952699)	('Topic_114', 0.024059028774020729)	('Topic_146', 0.013564201668221944)	('Topic_27', 0.01279569427140117)	('Topic_118', 0.011810634543288536)
http://instagram.com/p/BLJyPrig18L/?tagged=bedtime	NONE	('Topic_31', 0.0083021659055465824)	('Topic_121', 0.0081847038634376024)	('Topic_85', 0.0080363289988294138)	('Topic_36', 0.0079973065930214679)	('Topic_32', 0.0079714662429109396)
http://instagram.com/p/BLOO2hIBOuj/?tagged=caffeine	text,0.9961	('Topic_31', 0.0083021659055465824)	('Topic_121', 0.0081847038634376024)	('Topic_85', 0.0080363289988294138)	('Topic_36', 0.0079973065930214679)	('Topic_32', 0.0079714662429109396)
http://instagram.com/p/BLNKEijDc1G/?tagged=caffeine	person,0.9999;man,0.9776	('Topic_31', 0.0083021659055465824)	('Topic_121', 0.0081847038634376024)	('Topic_85', 0.0080363289988294138)	('Topic_36', 0.0079973065930214679)	('Topic_32', 0.0079714662429109396)
http://instagram.com/p/BLOF6UZh8hm/?tagged=caffeine	food,0.8748;chocolate,0.5910;dessert,0.2538;snack	('Topic_67', 0.055214348280708404)	('Topic_92', 0.048667615303362353)	('Topic_110', 0.017400361414978544)	('Topic_72', 0.016669505278276413)	('Topic_115', 0.016650249617494534)
http://instagram.com/p/BKmcQVRgbpk/?tagged=blisters		('Topic_31', 0.0083021659055465824)	('Topic_121', 0.0081847038634376024)	('Topic_85', 0.0080363289988294138)	('Topic_36', 0.0079973065930214679)	('Topic_32', 0.0079714662429109396)
http://instagram.com/p/BLDMtzbhpNm/?tagged=blisters	person,0.9135	('Topic_31', 0.0083021659055465824)	('Topic_121', 0.0081847038634376024)	('Topic_85', 0.0080363289988294138)	('Topic_36', 0.0079973065930214679)	('Topic_32', 0.0079714662429109396)
http://instagram.com/p/BLKAuzpB2o7/?tagged=blisters	hand,0.5384	('Topic_31', 0.0083021659055465824)	('Topic_121', 0.0081847038634376024)	('Topic_85', 0.0080363289988294138)	('Topic_36', 0.0079973065930214679)	('Topic_32', 0.0079714662429109396)
http://instagram.com/p/BLJ9ptfDkUL/?tagged=blisters	outdoor,0.9999;sky,0.9974;man,0.9865;standing,0.8917;hill,0.5381	('Topic_10', 0.05483572465776497)	('Topic_135', 0.0175463434389171)	('Topic_90', 0.016862562785997914)	('Topic_115', 0.016650249617494534)	('Topic_36', 0.012268878511215085)
http://instagram.com/p/BLKTQdLDjy2/?tagged=blisters	hand,0.8388	('Topic_31', 0.0083021659055465824)	('Topic_121', 0.0081847038634376024)	('Topic_85', 0.0080363289988294138)	('Topic_36', 0.0079973065930214679)	('Topic_32', 0.0079714662429109396)
http://instagram.com/p/BK1kybfgCtq/?tagged=pneumonia	indoor,0.9721;person,0.9692;floor,0.9606;woman,0.9571	('Topic_14', 0.029939000657761998)	('Topic_148', 0.022698258355871026)	('Topic_15', 0.017550925364238065)	('Topic_6', 0.017144830532500904)	('Topic_121', 0.013069527380650953)
http://instagram.com/p/BKRCDuMDGLE/?tagged=pneumonia	text,0.9441	('Topic_31', 0.0083021659055465824)	('Topic_121', 0.0081847038634376024)	('Topic_85', 0.0080363289988294138)	('Topic_36', 0.0079973065930214679)	('Topic_32', 0.0079714662429109396)
http://instagram.com/p/BK521Y7ALzQ/?tagged=pneumonia	person,0.9992;indoor,0.8819;glasses,0.8816;close,0.2131	('Topic_133', 0.017874162463123747)	('Topic_16', 0.017321241381097509)	('Topic_83', 0.01731182192609618)	('Topic_6', 0.017144830532500897)	('Topic_18', 0.01628506897312812)
http://instagram.com/p/BK16Wpngs9b/?tagged=pneumonia	person,0.9998;tree,0.9958;outdoor,0.9943;posing,0.9913;group,0.9698;standing,0.7607;sport,0.7046;people,0.6478;team,0.6203;crowd,0.0069	('Topic_138', 0.052127657801354026)	('Topic_28', 0.03952291262731026)	('Topic_131', 0.03913378843200091)	('Topic_43', 0.017902204105994458)	('Topic_24', 0.017809755120530665)
http://instagram.com/p/BLAg7kNgvYw/?tagged=recover	outdoor,0.9995;sky,0.9992;water,0.9969;sunset,0.9908;sun,0.6550;nature,0.6480;setting,0.4347;clouds,0.4248;shore,0.1603;distance,0.1245	('Topic_76', 0.24582213149118656)	('Topic_113', 0.030886563446722078)	('Topic_143', 0.018089120764852449)	('Topic_30', 0.013195318524023284)	('Topic_126', 0.0093255022516702882)
http://instagram.com/p/BLBXTfhDIf1/?tagged=recover	gallery,0.8447;room,0.5643;picture	('Topic_20', 0.031014996358721892)	('Topic_99', 0.018018650971356857)	('Topic_78', 0.017273431743450109)	('Topic_137', 0.01310993289827094)	('Topic_31', 0.0078508413623481401)
http://instagram.com/p/BK_CHfXAAiR/?tagged=recover	person,0.9820	('Topic_31', 0.0083021659055465824)	('Topic_121', 0.0081847038634376024)	('Topic_85', 0.0080363289988294138)	('Topic_36', 0.0079973065930214679)	('Topic_32', 0.0079714662429109396)
http://instagram.com/p/BK_2Q6NjfrN/?tagged=recover	woman,0.9575;person,0.8628;black,0.7007;posing,0.4291	('Topic_74', 0.018096494298951979)	('Topic_0', 0.018048521687346591)	('Topic_5', 0.017877264358465608)	('Topic_70', 0.016862639827260183)	('Topic_29', 0.012744704734903191)
http://instagram.com/p/BLB7lpQgI-V/?tagged=recover	person,0.9868;floor,0.9580;wall,0.9574;woman,0.9093;standing,0.8091;posing,0.7553;dressed,0.4348;clothes,0.2160	('Topic_85', 0.029721951322876076)	('Topic_74', 0.024501090248829051)	('Topic_108', 0.023555325516924661)	('Topic_146', 0.02016392250949604)	('Topic_57', 0.019587011075297634)
http://instagram.com/p/BLBwstjBx9e/?tagged=recover	wall,0.9994;floor,0.9983;person,0.9953;indoor,0.9938;standing,0.9131;dressed,0.5544	('Topic_136', 0.026527495151115646)	('Topic_106', 0.026286912797613304)	('Topic_35', 0.021232901583348278)	('Topic_53', 0.020742242181474274)	('Topic_135', 0.011532939563326558)
http://instagram.com/p/BLEgqYuD1_t/?tagged=gastric	person,0.9984;posing,0.9778;standing,0.7509;screen,0.6955	('Topic_77', 0.028748725830250954)	('Topic_107', 0.028096394994467679)	('Topic_60', 0.023401241516936989)	('Topic_146', 0.012864839835635558)	('Topic_5', 0.012148444322604059)
http://instagram.com/p/BLEnvFxD9_0/?tagged=gastric	person,0.9966;wall,0.9919;indoor,0.9060	('Topic_133', 0.024886094088860701)	('Topic_61', 0.024181936706090191)	('Topic_29', 0.013437535751305345)	('Topic_3', 0.012988385035527298)	('Topic_21', 0.011968798792699291)
http://instagram.com/p/BLFT0fGjE5I/?tagged=gastric	person,0.9972;indoor,0.9206;standing,0.7649;posing,0.3981;crowd,0.0155	('Topic_79', 0.022093371557359149)	('Topic_138', 0.021323680181584939)	('Topic_42', 0.021186545695525926)	('Topic_126', 0.017059640498659403)	('Topic_37', 0.016568676009009624)
http://instagram.com/p/BLHKnlwDITt/?tagged=cravings		('Topic_31', 0.0083021659055465824)	('Topic_121', 0.0081847038634376024)	('Topic_85', 0.0080363289988294138)	('Topic_36', 0.0079973065930214679)	('Topic_32', 0.0079714662429109396)
http://instagram.com/p/BLHsMDlBE6k/?tagged=cravings	plate,0.9900;food,0.9862;table,0.9788;vegetable,0.5580;dish,0.5377;meal,0.1885;piece	('Topic_2', 0.055328865861577745)	('Topic_110', 0.040653418282320088)	('Topic_34', 0.034505738877732971)	('Topic_95', 0.025605273484758766)	('Topic_93', 0.024937375082891115)
http://instagram.com/p/BLKvJzqB4IF/?tagged=cravings	car,1.0000;tree,0.9996;outdoor,0.9967;road,0.9591;transport,0.8441;parked,0.7201;curb,0.1152	('Topic_13', 0.16818590798520297)	('Topic_55', 0.015219938186947238)	('Topic_8', 0.013833275009934814)	('Topic_32', 0.011153132723614947)	('Topic_149', 0.010598426240624662)
http://instagram.com/p/BLJiQ6OB0D4/?tagged=cravings	person,0.9513;woman,0.9179;female,0.3251	('Topic_36', 0.025683309899275465)	('Topic_14', 0.025526300877053505)	('Topic_32', 0.013578370951318459)	('Topic_60', 0.012592882672273469)	('Topic_108', 0.011837174752146422)
http://instagram.com/p/BLJ12wegXdK/?tagged=cravings	food,0.8479;drink,0.6402	('Topic_31', 0.0083021659055465824)	('Topic_121', 0.0081847038634376024)	('Topic_85', 0.0080363289988294138)	('Topic_36', 0.0079973065930214679)	('Topic_32', 0.0079714662429109396)
http://instagram.com/p/BLJSpxtD2s5/?tagged=cravings	person,0.9999;woman,0.9410;outdoor,0.9233	('Topic_32', 0.013578370951318463)	('Topic_57', 0.012830479172628339)	('Topic_71', 0.012519093237405075)	('Topic_113', 0.012438749935766699)	('Topic_47', 0.012394708383139233)
http://instagram.com/p/BLJ2UGqD4kI/?tagged=cravings	person,0.9995;wall,0.9931;indoor,0.9725	('Topic_109', 0.01826244451037903)	('Topic_21', 0.018009050461602991)	('Topic_95', 0.013052361130413474)	('Topic_133', 0.012805590751053302)	('Topic_98', 0.012780723316397079)
http://instagram.com/p/BLu4DsTANZ2/?tagged=ibuprofen	person,0.9991;indoor,0.9967;little,0.8896;toothbrush,0.7081;toddler,0.5675;baby,0.5587	('Topic_134', 0.13547544745264892)	('Topic_100', 0.02995663573525598)	('Topic_116', 0.015956458429850721)	('Topic_140', 0.015482260025942236)	('Topic_91', 0.011280737730654446)
http://instagram.com/p/BLiuPr2gV17/?tagged=irritated	person,0.9992;woman,0.9917;wall,0.9575;clothing,0.9474;indoor,0.9116;posing,0.5187;beautiful,0.4314	('Topic_9', 0.06025253216003576)	('Topic_85', 0.031049113705031772)	('Topic_36', 0.026057403638786055)	('Topic_31', 0.016371399308351416)	('Topic_102', 0.015429827419040493)
http://instagram.com/p/BLkxvHGDnWe/?tagged=irritated	person,0.9882;woman,0.9818;clothing,0.9808;wearing,0.8447;beautiful,0.4925;posing,0.4684;pretty,0.2961	('Topic_9', 0.080098131838774331)	('Topic_62', 0.029208792017306938)	('Topic_36', 0.026057403638786055)	('Topic_52', 0.020369506493023194)	('Topic_108', 0.014684332188705735)
http://instagram.com/p/BLl45cyD1uS/?tagged=irritated	NONE	('Topic_31', 0.0083021659055465824)	('Topic_121', 0.0081847038634376024)	('Topic_85', 0.0080363289988294138)	('Topic_36', 0.0079973065930214679)	('Topic_32', 0.0079714662429109396)
http://instagram.com/p/BLgiZGqBJcz/?tagged=irritated	person,0.9936;young,0.7686;hat,0.5005;posing,0.4747;hair,0.4529	('Topic_56', 0.032557254297440018)	('Topic_20', 0.01707772535728674)	('Topic_7', 0.016586509883971593)	('Topic_16', 0.016471957461670992)	('Topic_140', 0.016241376199380132)
http://instagram.com/p/BLhfhH3DMO-/?tagged=irritated	NONE	('Topic_31', 0.0083021659055465824)	('Topic_121', 0.0081847038634376024)	('Topic_85', 0.0080363289988294138)	('Topic_36', 0.0079973065930214679)	('Topic_32', 0.0079714662429109396)
http://instagram.com/p/BLk2RYRj3x_/?tagged=irritated	person,0.9822;indoor,0.9455;woman,0.9395;hair,0.5794	('Topic_108', 0.022684497428876689)	('Topic_85', 0.018665272784053652)	('Topic_133', 0.017874162463123747)	('Topic_147', 0.017058908229521566)	('Topic_62', 0.016540293558887961)
http://instagram.com/p/BK_RCqagqNW/?tagged=illness	woman,0.9761;person,0.9680;posing,0.5536;lady,0.5501;female,0.3509	('Topic_36', 0.039508519672055667)	('Topic_9', 0.038921417477452175)	('Topic_14', 0.023023122683256982)	('Topic_11', 0.016890235510323308)	('Topic_31', 0.012528894829040479)
http://instagram.com/p/BK_OqA1Buyw/?tagged=illness		('Topic_31', 0.0083021659055465824)	('Topic_121', 0.0081847038634376024)	('Topic_85', 0.0080363289988294138)	('Topic_36', 0.0079973065930214679)	('Topic_32', 0.0079714662429109396)
http://instagram.com/p/BLBb9X3BAaG/?tagged=illness	person,0.9898	('Topic_31', 0.0083021659055465824)	('Topic_121', 0.0081847038634376024)	('Topic_85', 0.0080363289988294138)	('Topic_36', 0.0079973065930214679)	('Topic_32', 0.0079714662429109396)
http://instagram.com/p/BK-KBB7BjyK/?tagged=illness	person,0.9939;wall,0.9938;indoor,0.9550	('Topic_32', 0.013578370951318464)	('Topic_95', 0.01305236113041347)	('Topic_97', 0.012878874378925641)	('Topic_1', 0.012512786669574392)	('Topic_109', 0.012222192841475334)
http://instagram.com/p/BK_HAl9jCR-/?tagged=illness	text,0.9950;book,0.9866	('Topic_31', 0.0083021659055465824)	('Topic_121', 0.0081847038634376024)	('Topic_85', 0.0080363289988294138)	('Topic_36', 0.0079973065930214679)	('Topic_32', 0.0079714662429109396)
http://instagram.com/p/BLBsV6oDFWm/?tagged=illness	NONE	('Topic_31', 0.0083021659055465824)	('Topic_121', 0.0081847038634376024)	('Topic_85', 0.0080363289988294138)	('Topic_36', 0.0079973065930214679)	('Topic_32', 0.0079714662429109396)
http://instagram.com/p/BLpTp4WA-mh/?tagged=forehead	person,0.9732;hairpiece,0.6758;hair,0.4235	('Topic_62', 0.023479713049750734)	('Topic_147', 0.017986269119648957)	('Topic_80', 0.012781417136962353)	('Topic_130', 0.012758769931915407)	('Topic_56', 0.011936019794715851)
http://instagram.com/p/BLssRohBmSW/?tagged=forehead	NONE	('Topic_31', 0.0083021659055465824)	('Topic_121', 0.0081847038634376024)	('Topic_85', 0.0080363289988294138)	('Topic_36', 0.0079973065930214679)	('Topic_32', 0.0079714662429109396)
http://instagram.com/p/BLrIYCsgKhx/?tagged=forehead	person,0.9955;wall,0.9895;indoor,0.9659;posing,0.7964	('Topic_29', 0.018473524770764731)	('Topic_30', 0.017277373201583283)	('Topic_21', 0.017080514979601533)	('Topic_32', 0.012878278559276)	('Topic_135', 0.012722201997696343)
http://instagram.com/p/BLr1lAEhBKf/?tagged=forehead	person,0.9989;wall,0.9914;indoor,0.9679	('Topic_31', 0.025971596369059238)	('Topic_32', 0.013578370951318464)	('Topic_102', 0.012744777219611999)	('Topic_65', 0.012513827142146274)	('Topic_109', 0.012222192841475334)
http://instagram.com/p/BLtVUiMhXYR/?tagged=forehead	person,0.9990;indoor,0.9616	('Topic_31', 0.0083021659055465824)	('Topic_121', 0.0081847038634376024)	('Topic_85', 0.0080363289988294138)	('Topic_36', 0.0079973065930214679)	('Topic_32', 0.0079714662429109396)
http://instagram.com/p/BLrSgcGjV5H/?tagged=forehead	person,0.9832;indoor,0.8723;posing,0.8571;young,0.7991;hair,0.4266;close,0.2637	('Topic_133', 0.042169768389407621)	('Topic_139', 0.025629583782460021)	('Topic_78', 0.020044663486307651)	('Topic_134', 0.016029685558696272)	('Topic_63', 0.014911331594289597)
http://instagram.com/p/BLq1InOh67K/?tagged=forehead	way,0.5993;arch,0.2146	('Topic_31', 0.0083021659055465824)	('Topic_121', 0.0081847038634376024)	('Topic_85', 0.0080363289988294138)	('Topic_36', 0.0079973065930214679)	('Topic_32', 0.0079714662429109396)
http://instagram.com/p/BLEjYDjA4of/?tagged=codeine	person,0.9955;posing,0.9606;woman,0.9383;indoor,0.8550;people,0.8101;couple,0.6825;group,0.5619	('Topic_138', 0.034303564448113506)	('Topic_146', 0.02602569398085296)	('Topic_5', 0.025405265233123517)	('Topic_149', 0.015559826160309298)	('Topic_72', 0.01518083179959759)
http://instagram.com/p/BLDW9PBBTXx/?tagged=codeine	spectacles,0.5651;goggles,0.3554	('Topic_31', 0.0083021659055465824)	('Topic_121', 0.0081847038634376024)	('Topic_85', 0.0080363289988294138)	('Topic_36', 0.0079973065930214679)	('Topic_32', 0.0079714662429109396)
http://instagram.com/p/BL2VSX_DIZc/?tagged=skull	person,0.9981;woman,0.9513;mask,0.7824;spectacles,0.5951;goggles,0.2728;close,0.2182	('Topic_83', 0.036466701052208381)	('Topic_35', 0.031619489574126775)	('Topic_62', 0.030574000615071414)	('Topic_126', 0.026648866932351207)	('Topic_85', 0.022113750296151778)
http://instagram.com/p/BL2CnyHAhY1/?tagged=skull	tree,0.9861;decorated,0.2514	('Topic_31', 0.0083021659055465824)	('Topic_121', 0.0081847038634376024)	('Topic_85', 0.0080363289988294138)	('Topic_36', 0.0079973065930214679)	('Topic_32', 0.0079714662429109396)
http://instagram.com/p/BL2cZ3UAflu/?tagged=skull	wearing,0.9300;person,0.9286;hat,0.6694;mask,0.6615	('Topic_62', 0.027997933630611052)	('Topic_83', 0.023040641961957733)	('Topic_7', 0.01744170005530641)	('Topic_127', 0.017423860315353853)	('Topic_14', 0.012752540550177372)
http://instagram.com/p/BL4I3Ulj-2W/?tagged=skull	indoor,0.9957;floor,0.9884;basket,0.5630;furniture,0.1745	('Topic_101', 0.029468509686148964)	('Topic_59', 0.028941121792580356)	('Topic_124', 0.022027132787544815)	('Topic_137', 0.018162812917824751)	('Topic_48', 0.017433745548655986)
http://instagram.com/p/BL4DbdKBGBH/?tagged=skull	hair,0.7286;close,0.2237	('Topic_31', 0.0083021659055465824)	('Topic_121', 0.0081847038634376024)	('Topic_85', 0.0080363289988294138)	('Topic_36', 0.0079973065930214679)	('Topic_32', 0.0079714662429109396)
http://instagram.com/p/BL3mhUElJuT/?tagged=skull	text,0.9963;book,0.9839	('Topic_31', 0.0083021659055465824)	('Topic_121', 0.0081847038634376024)	('Topic_85', 0.0080363289988294138)	('Topic_36', 0.0079973065930214679)	('Topic_32', 0.0079714662429109396)
http://instagram.com/p/BL4e4_vgwQ1/?tagged=skull		('Topic_31', 0.0083021659055465824)	('Topic_121', 0.0081847038634376024)	('Topic_85', 0.0080363289988294138)	('Topic_36', 0.0079973065930214679)	('Topic_32', 0.0079714662429109396)
http://instagram.com/p/BLCjUvshp2Q/?tagged=lump	NONE	('Topic_31', 0.0083021659055465824)	('Topic_121', 0.0081847038634376024)	('Topic_85', 0.0080363289988294138)	('Topic_36', 0.0079973065930214679)	('Topic_32', 0.0079714662429109396)
http://instagram.com/p/BJg1WXnhytV/?tagged=lump	outdoor,0.9915;person,0.9108	('Topic_31', 0.0083021659055465824)	('Topic_121', 0.0081847038634376024)	('Topic_85', 0.0080363289988294138)	('Topic_36', 0.0079973065930214679)	('Topic_32', 0.0079714662429109396)
http://instagram.com/p/BK9OfyphRb0/?tagged=lump	text,0.9008	('Topic_31', 0.0083021659055465824)	('Topic_121', 0.0081847038634376024)	('Topic_85', 0.0080363289988294138)	('Topic_36', 0.0079973065930214679)	('Topic_32', 0.0079714662429109396)
http://instagram.com/p/BLoK4zUD4Kk/?tagged=pains	blurry,0.1688;night	('Topic_31', 0.0083021659055465824)	('Topic_121', 0.0081847038634376024)	('Topic_85', 0.0080363289988294138)	('Topic_36', 0.0079973065930214679)	('Topic_32', 0.0079714662429109396)
http://instagram.com/p/BLoKkKjgcGf/?tagged=pains	vessel,0.9977;bathtub,0.9890;man,0.9631	('Topic_131', 0.023824339733358298)	('Topic_135', 0.019454061383238484)	('Topic_33', 0.019052351445856128)	('Topic_90', 0.012655685331276333)	('Topic_125', 0.012572250850621169)
http://instagram.com/p/BLGo0txjPIq/?tagged=stomach	person,0.9925;bed,0.8145;hospital	('Topic_91', 0.071761058130566407)	('Topic_101', 0.022575700521069025)	('Topic_27', 0.02243677030245296)	('Topic_11', 0.022338163742491431)	('Topic_80', 0.011528036758146006)
http://instagram.com/p/BLI9KIJg2KB/?tagged=stomach	person,0.9995;wall,0.9905;mirror,0.9768;phone,0.9546;cellphone,0.9508;indoor,0.9335	('Topic_135', 0.12578540746188993)	('Topic_14', 0.027140324075571608)	('Topic_109', 0.015701703938123243)	('Topic_29', 0.011553338760593111)	('Topic_90', 0.010881118576038089)
http://instagram.com/p/BLOEr7xBBn1/?tagged=spine	grass,0.9997;person,0.9791	('Topic_31', 0.0083021659055465824)	('Topic_121', 0.0081847038634376024)	('Topic_85', 0.0080363289988294138)	('Topic_36', 0.0079973065930214679)	('Topic_32', 0.0079714662429109396)
http://instagram.com/p/BLYdVNqjA3z/?tagged=toothache	person,0.9999;man,0.9288	('Topic_31', 0.0083021659055465824)	('Topic_121', 0.0081847038634376024)	('Topic_85', 0.0080363289988294138)	('Topic_36', 0.0079973065930214679)	('Topic_32', 0.0079714662429109396)
http://instagram.com/p/BLZ1whdgN3V/?tagged=toothache	cup,0.9457;indoor,0.8825;close,0.2452	('Topic_143', 0.018932428134949511)	('Topic_80', 0.018821668805866047)	('Topic_137', 0.01310993289827094)	('Topic_87', 0.012523467840397564)	('Topic_83', 0.012212680108720281)
http://instagram.com/p/BLHILBhh9nm/?tagged=hurts	person,0.9872;woman,0.9155	('Topic_31', 0.0083021659055465824)	('Topic_121', 0.0081847038634376024)	('Topic_85', 0.0080363289988294138)	('Topic_36', 0.0079973065930214679)	('Topic_32', 0.0079714662429109396)
http://instagram.com/p/BLHmzyUheLs/?tagged=hurts	handwear,0.9544;person,0.9047;hand,0.5485;accessory,0.4073	('Topic_25', 0.022752860142205227)	('Topic_104', 0.017808779484578433)	('Topic_53', 0.01715233645237535)	('Topic_121', 0.013069527380650954)	('Topic_137', 0.012433992881963205)
http://instagram.com/p/BLGqslPhqHB/?tagged=hurts	person,0.9978;sky,0.9898;striped,0.5818	('Topic_55', 0.042690506115797541)	('Topic_126', 0.012874190225628353)	('Topic_134', 0.012603663933386335)	('Topic_82', 0.012539810328854401)	('Topic_31', 0.0078508413623481401)
http://instagram.com/p/BLj289egueW/?tagged=ankle	bath,0.3294;bathtub,0.2784;tub,0.2099;pan,0.1747	('Topic_65', 0.057699182256123513)	('Topic_119', 0.033806088775570134)	('Topic_81', 0.022492486294096611)	('Topic_86', 0.012414068965890054)	('Topic_31', 0.0074460568466932246)
http://instagram.com/p/BLlD2fDj3TJ/?tagged=ankle	indoor,0.9839;floor,0.9062	('Topic_31', 0.0083021659055465824)	('Topic_121', 0.0081847038634376024)	('Topic_85', 0.0080363289988294138)	('Topic_36', 0.0079973065930214679)	('Topic_32', 0.0079714662429109396)
http://instagram.com/p/BLfpDpVjSaO/?tagged=ankle		('Topic_31', 0.0083021659055465824)	('Topic_121', 0.0081847038634376024)	('Topic_85', 0.0080363289988294138)	('Topic_36', 0.0079973065930214679)	('Topic_32', 0.0079714662429109396)
http://instagram.com/p/BLmZ6vkhMiO/?tagged=ankle		('Topic_31', 0.0083021659055465824)	('Topic_121', 0.0081847038634376024)	('Topic_85', 0.0080363289988294138)	('Topic_36', 0.0079973065930214679)	('Topic_32', 0.0079714662429109396)
http://instagram.com/p/BLmyazEFIvS/?tagged=ankle	abstract,0.9908;tattoo,0.8678;black,0.7384	('Topic_116', 0.024598997764593292)	('Topic_0', 0.019029680206535751)	('Topic_73', 0.018298651734676024)	('Topic_71', 0.012519093237405078)	('Topic_70', 0.011739079453585051)
http://instagram.com/p/BLnD9klDV7w/?tagged=ankle	person,0.9994;man,0.9079;standing,0.8087;posing,0.5804	('Topic_146', 0.018593659871497102)	('Topic_81', 0.016763666258235069)	('Topic_33', 0.012341203975754916)	('Topic_20', 0.012229422258169085)	('Topic_97', 0.012214847596693642)
http://instagram.com/p/BLoIqGjA5mo/?tagged=swollen	person,0.9998;sky,0.9985;outdoor,0.9962;posing,0.9955;people,0.9212;group,0.9200;standing,0.8109;friends,0.4931;day,0.1072	('Topic_57', 0.046111981854719007)	('Topic_71', 0.027658596269948862)	('Topic_138', 0.02693658725522512)	('Topic_79', 0.023025428113871753)	('Topic_33', 0.018921054756092789)
http://instagram.com/p/BLoPAmwBWvJ/?tagged=swollen	person,0.9994;man,0.9971;wall,0.9913;indoor,0.9699;holding,0.9067	('Topic_102', 0.027838774546822841)	('Topic_135', 0.017546343438917096)	('Topic_98', 0.016975339207672465)	('Topic_70', 0.016035841763005855)	('Topic_18', 0.015486589989934529)
http://instagram.com/p/BLn7qnDBJJh/?tagged=swollen	tattoo,0.8322;abstract,0.6461	('Topic_31', 0.0083021659055465824)	('Topic_121', 0.0081847038634376024)	('Topic_85', 0.0080363289988294138)	('Topic_36', 0.0079973065930214679)	('Topic_32', 0.0079714662429109396)
http://instagram.com/p/BLo8CiHjmLy/?tagged=swollen	person,0.9992;indoor,0.9025	('Topic_31', 0.0083021659055465824)	('Topic_121', 0.0081847038634376024)	('Topic_85', 0.0080363289988294138)	('Topic_36', 0.0079973065930214679)	('Topic_32', 0.0079714662429109396)
http://instagram.com/p/BLoyUNoBRtL/?tagged=swollen	NONE	('Topic_31', 0.0083021659055465824)	('Topic_121', 0.0081847038634376024)	('Topic_85', 0.0080363289988294138)	('Topic_36', 0.0079973065930214679)	('Topic_32', 0.0079714662429109396)
http://instagram.com/p/BLY6KYgjiZw/?tagged=lungs	baby,0.9904;indoor,0.9868;person,0.9684;bed,0.8480;pajama,0.4309;toddler,0.3804	('Topic_134', 0.093929095489534944)	('Topic_109', 0.031281585924290971)	('Topic_11', 0.016100791882415054)	('Topic_41', 0.015906491354257857)	('Topic_36', 0.011695435473292999)
http://instagram.com/p/BLXFLusjw3S/?tagged=lungs	person,0.9701	('Topic_31', 0.0083021659055465824)	('Topic_121', 0.0081847038634376024)	('Topic_85', 0.0080363289988294138)	('Topic_36', 0.0079973065930214679)	('Topic_32', 0.0079714662429109396)
http://instagram.com/p/BLYODm8hIYs/?tagged=lungs	building,0.9965;person,0.9960;woman,0.9716;phone,0.8603;hair,0.8364;cellphone,0.8341;smiling,0.7125	('Topic_135', 0.040786363352625449)	('Topic_147', 0.029657934208739363)	('Topic_85', 0.021126313865662497)	('Topic_24', 0.02019551069639499)	('Topic_106', 0.020151733894543146)
http://instagram.com/p/BLXscqkhVXl/?tagged=lungs	X-ray	('Topic_19', 0.036569523853280869)	('Topic_117', 0.029482271174954361)	('Topic_31', 0.0078508413623481401)	('Topic_121', 0.0077397648229020942)	('Topic_85', 0.0075994559520060631)
http://instagram.com/p/BLXNh6xgdGX/?tagged=lungs	shore,0.1860	('Topic_31', 0.0083021659055465824)	('Topic_121', 0.0081847038634376024)	('Topic_85', 0.0080363289988294138)	('Topic_36', 0.0079973065930214679)	('Topic_32', 0.0079714662429109396)
http://instagram.com/p/BLXn7FqAdzO/?tagged=lungs	plant,0.5149	('Topic_31', 0.0083021659055465824)	('Topic_121', 0.0081847038634376024)	('Topic_85', 0.0080363289988294138)	('Topic_36', 0.0079973065930214679)	('Topic_32', 0.0079714662429109396)
http://instagram.com/p/BL5NxzpBCXx/?tagged=sunburn	person,0.9999;man,0.9945	('Topic_31', 0.0083021659055465824)	('Topic_121', 0.0081847038634376024)	('Topic_85', 0.0080363289988294138)	('Topic_36', 0.0079973065930214679)	('Topic_32', 0.0079714662429109396)
http://instagram.com/p/BL5_bZPjoGt/?tagged=sunburn	person,0.9911;indoor,0.9908;wall,0.9516	('Topic_85', 0.019679959289813458)	('Topic_4', 0.018372675449583969)	('Topic_143', 0.012892176466045808)	('Topic_65', 0.01251382714214627)	('Topic_89', 0.012175433513328466)
http://instagram.com/p/BL5r31nFBQP/?tagged=sunburn	light,0.9130;night,0.4474;dark,0.4349;crowd,0.0118	('Topic_138', 0.0281519359538096)	('Topic_101', 0.018010869614425877)	('Topic_69', 0.017972020740124158)	('Topic_52', 0.017791403853943427)	('Topic_65', 0.017597442005092698)
http://instagram.com/p/BL6rOhEgScM/?tagged=sunburn	person,0.9998;outdoor,0.9987;sky,0.9983;water,0.9646;woman,0.9465;beach,0.9436;clothing,0.9259;hat,0.7899;sunglasses,0.6495;beautiful,0.3780;day,0.1283	('Topic_86', 0.072264852430713289)	('Topic_9', 0.059540737271246119)	('Topic_30', 0.029533537205608296)	('Topic_148', 0.02509773336790859)	('Topic_31', 0.022309491934082118)
http://instagram.com/p/BK6SzYnjBpY/?tagged=ouch	person,0.9856;outdoor,0.8983;posing,0.8717;people,0.5719	('Topic_31', 0.024632516954277862)	('Topic_79', 0.023232492104096954)	('Topic_115', 0.017508726169991728)	('Topic_29', 0.012744704734903191)	('Topic_47', 0.011755644899623332)
http://instagram.com/p/BK6rHLTjXYw/?tagged=ouch	grass,1.0000;outdoor,0.9999;tree,0.9763;field,0.9580;horse,0.6698;mammal,0.6565;riding,0.1190	('Topic_117', 0.16809702868358545)	('Topic_4', 0.020052524511270115)	('Topic_148', 0.014696249732223788)	('Topic_95', 0.010721073725704848)	('Topic_11', 0.010420449754759956)
http://instagram.com/p/BLl4W4eDy4e/?tagged=pill	indoor,0.8781	('Topic_31', 0.0083021659055465824)	('Topic_121', 0.0081847038634376024)	('Topic_85', 0.0080363289988294138)	('Topic_36', 0.0079973065930214679)	('Topic_32', 0.0079714662429109396)
http://instagram.com/p/BLggZCJhSMs/?tagged=pill	person,0.9998;wall,0.9972;man,0.9769;indoor,0.9713;orange,0.9134;shirt,0.7542;male,0.1665	('Topic_94', 0.060223351374105623)	('Topic_3', 0.020591324265901028)	('Topic_55', 0.020181338106631877)	('Topic_73', 0.019991722201477335)	('Topic_131', 0.019569064952731842)
http://instagram.com/p/BLdMUKKjypH/?tagged=pill		('Topic_31', 0.0083021659055465824)	('Topic_121', 0.0081847038634376024)	('Topic_85', 0.0080363289988294138)	('Topic_36', 0.0079973065930214679)	('Topic_32', 0.0079714662429109396)
http://instagram.com/p/BLRI57CA167/?tagged=vaccine	person,0.9993;man,0.9730;white,0.6549;posing,0.4842;hair,0.4006	('Topic_139', 0.026886236980064666)	('Topic_101', 0.022575700521069022)	('Topic_132', 0.014901939577413715)	('Topic_85', 0.012302160952833241)	('Topic_33', 0.011736098033728767)
http://instagram.com/p/BJx7xCBh2Jx/?tagged=vaccine	indoor,0.9576;person,0.9389	('Topic_31', 0.0083021659055465824)	('Topic_121', 0.0081847038634376024)	('Topic_85', 0.0080363289988294138)	('Topic_36', 0.0079973065930214679)	('Topic_32', 0.0079714662429109396)
http://instagram.com/p/BJK9z0VhmCF/?tagged=vaccine	person,0.9708;wall,0.9601	('Topic_31', 0.0083021659055465824)	('Topic_121', 0.0081847038634376024)	('Topic_85', 0.0080363289988294138)	('Topic_36', 0.0079973065930214679)	('Topic_32', 0.0079714662429109396)
http://instagram.com/p/BJnYLtjBcPi/?tagged=vaccine	man,0.9598;indoor,0.8758	('Topic_31', 0.0083021659055465824)	('Topic_121', 0.0081847038634376024)	('Topic_85', 0.0080363289988294138)	('Topic_36', 0.0079973065930214679)	('Topic_32', 0.0079714662429109396)
http://instagram.com/p/BK68aOpDuDd/?tagged=nauseous	person,0.9997;pipe,0.3552	('Topic_31', 0.0083021659055465824)	('Topic_121', 0.0081847038634376024)	('Topic_85', 0.0080363289988294138)	('Topic_36', 0.0079973065930214679)	('Topic_32', 0.0079714662429109396)
http://instagram.com/p/BId_LMmgin7/?tagged=nauseous	person,0.9590;indoor,0.9469;hospital	('Topic_91', 0.071761058130566407)	('Topic_113', 0.022114828895039969)	('Topic_15', 0.016690379728105498)	('Topic_108', 0.016124317570930673)	('Topic_101', 0.01167984405673279)
http://instagram.com/p/BK0xBAeh2AI/?tagged=nauseous	person,0.9921;sky,0.9884;outdoor,0.9538	('Topic_32', 0.013578370951318461)	('Topic_66', 0.012913804588035895)	('Topic_57', 0.012830479172628341)	('Topic_90', 0.012655685331276333)	('Topic_55', 0.012489247771279041)
http://instagram.com/p/BFy7__sNST5/?tagged=nauseous	person,0.9751;indoor,0.9211;sport,0.6906	('Topic_94', 0.031037100842978723)	('Topic_14', 0.019486049208149812)	('Topic_85', 0.01363970762090976)	('Topic_135', 0.013413809714334783)	('Topic_131', 0.011743836395550896)
http://instagram.com/p/BI5a_RbgC0M/?tagged=nauseous	person,0.9907;indoor,0.9604;shelf,0.6894	('Topic_23', 0.036256563460546634)	('Topic_127', 0.0183710608274909)	('Topic_147', 0.017986269119648953)	('Topic_31', 0.0078508413623481384)	('Topic_121', 0.0077397648229020925)
http://instagram.com/p/BLsplLNA39v/?tagged=coma		('Topic_31', 0.0083021659055465824)	('Topic_121', 0.0081847038634376024)	('Topic_85', 0.0080363289988294138)	('Topic_36', 0.0079973065930214679)	('Topic_32', 0.0079714662429109396)
http://instagram.com/p/BLt0-BShVcS/?tagged=coma	indoor,0.9989;kitchen,0.9210	('Topic_31', 0.0083021659055465824)	('Topic_121', 0.0081847038634376024)	('Topic_85', 0.0080363289988294138)	('Topic_36', 0.0079973065930214679)	('Topic_32', 0.0079714662429109396)
http://instagram.com/p/BLCvNj6hf8Z/?tagged=kidney	screenshot,0.9140;abstract,0.8572	('Topic_31', 0.0083021659055465824)	('Topic_121', 0.0081847038634376024)	('Topic_85', 0.0080363289988294138)	('Topic_36', 0.0079973065930214679)	('Topic_32', 0.0079714662429109396)
http://instagram.com/p/BLC_1nvAk5n/?tagged=kidney	person,0.9995;man,0.9962;window,0.9931;indoor,0.9529;standing,0.8477;older,0.2623	('Topic_44', 0.036106123257148189)	('Topic_127', 0.026181678181392224)	('Topic_5', 0.021399404340212334)	('Topic_66', 0.016296338620158852)	('Topic_60', 0.01602041603456561)
http://instagram.com/p/BL4NFLBAPs4/?tagged=numb		('Topic_31', 0.0083021659055465824)	('Topic_121', 0.0081847038634376024)	('Topic_85', 0.0080363289988294138)	('Topic_36', 0.0079973065930214679)	('Topic_32', 0.0079714662429109396)
http://instagram.com/p/BLG6fQ2DuRp/?tagged=knee	animal,0.9630;mammal,0.9525;horse,0.1215	('Topic_117', 0.04760302618166546)	('Topic_48', 0.012341231775561892)	('Topic_40', 0.012170313902585977)	('Topic_31', 0.0078508413623481401)	('Topic_121', 0.0077397648229020942)
http://instagram.com/p/BLL499Sjecl/?tagged=sprain	person,0.9661;indoor,0.8948;hand,0.6752;bandage,0.5732;accessory,0.5701;Band	('Topic_141', 0.068104591916200136)	('Topic_24', 0.047105911693241867)	('Topic_121', 0.017041091210807012)	('Topic_86', 0.016446904584539002)	('Topic_53', 0.015548948186085031)
http://instagram.com/p/BLKukKFgNui/?tagged=sprain	indoor,0.9351;person,0.9002	('Topic_31', 0.0083021659055465824)	('Topic_121', 0.0081847038634376024)	('Topic_85', 0.0080363289988294138)	('Topic_36', 0.0079973065930214679)	('Topic_32', 0.0079714662429109396)
http://instagram.com/p/BLLkeqwlPtt/?tagged=sprain	person,0.9980;sitting,0.9453	('Topic_31', 0.0083021659055465824)	('Topic_121', 0.0081847038634376024)	('Topic_85', 0.0080363289988294138)	('Topic_36', 0.0079973065930214679)	('Topic_32', 0.0079714662429109396)
http://instagram.com/p/BL56uXhj5vt/?tagged=sprain	person,0.9999;sitting,0.9988;group,0.7766;people,0.7724;posing,0.3692	('Topic_75', 0.021357719025688435)	('Topic_71', 0.01673936528276751)	('Topic_24', 0.01672800893617386)	('Topic_15', 0.016690379728105487)	('Topic_37', 0.016568676009009624)
http://instagram.com/p/BL6uWKFBtIN/?tagged=sprain	outdoor,0.9813;sidewalk,0.9701;person,0.9596;way,0.9557;ground,0.9545;scene,0.7506	('Topic_12', 0.047005461415020974)	('Topic_104', 0.021337321383843158)	('Topic_82', 0.021168079434160575)	('Topic_19', 0.021055196069182193)	('Topic_123', 0.02060210079388684)
http://instagram.com/p/BL7fABYB8P4/?tagged=sprain	person,0.8771;underpants,0.1547	('Topic_31', 0.0083021659055465824)	('Topic_121', 0.0081847038634376024)	('Topic_85', 0.0080363289988294138)	('Topic_36', 0.0079973065930214679)	('Topic_32', 0.0079714662429109396)
http://instagram.com/p/BKj7QzkAeDv/?tagged=wheezing	text,0.9969;whiteboard,0.9759	('Topic_31', 0.0083021659055465824)	('Topic_121', 0.0081847038634376024)	('Topic_85', 0.0080363289988294138)	('Topic_36', 0.0079973065930214679)	('Topic_32', 0.0079714662429109396)
http://instagram.com/p/BLoQ9TDDw88/?tagged=wheezing		('Topic_31', 0.0083021659055465824)	('Topic_121', 0.0081847038634376024)	('Topic_85', 0.0080363289988294138)	('Topic_36', 0.0079973065930214679)	('Topic_32', 0.0079714662429109396)
http://instagram.com/p/BLw3JtWg0gr/?tagged=stomach	person,0.9998;sky,0.9996;outdoor,0.9990;man,0.9496;red,0.8724;throwing,0.7668;day,0.1785	('Topic_127', 0.029973998116839554)	('Topic_27', 0.025394449995359277)	('Topic_135', 0.020940763673886892)	('Topic_66', 0.015568664742067967)	('Topic_130', 0.015441320887442763)
http://instagram.com/p/BLTgNEzjJne/?tagged=stomachache	person,0.9915;table,0.9880;plate,0.9573;food,0.8218;sandwich,0.3555;snack	('Topic_110', 0.094486484613731103)	('Topic_72', 0.026276966494044852)	('Topic_39', 0.01597384053541653)	('Topic_93', 0.015716351174621352)	('Topic_34', 0.01534534891485778)
http://instagram.com/p/BLTotqDhqWo/?tagged=stomachache	food,0.9931;indoor,0.9581;plate,0.9038;piece,0.7419;eaten,0.2022;fresh,0.1569	('Topic_142', 0.093786156718744101)	('Topic_67', 0.0318604732086816)	('Topic_29', 0.016746632755982364)	('Topic_3', 0.016360461476516732)	('Topic_34', 0.01534534891485778)
http://instagram.com/p/BLG2C2ihUcQ/?tagged=chest	person,0.9980;wall,0.9866;man,0.9545;indoor,0.9442	('Topic_135', 0.01845102203355789)	('Topic_94', 0.017979207084776835)	('Topic_97', 0.017943667632555185)	('Topic_122', 0.0178746091523223)	('Topic_104', 0.017808779484578433)
http://instagram.com/p/BLGhuF6g89D/?tagged=chest	floor,0.9925;person,0.9917;swimsuit,0.4473	('Topic_14', 0.031566552545957208)	('Topic_36', 0.019643058230371775)	('Topic_94', 0.01895659750517133)	('Topic_135', 0.013413809714334783)	('Topic_31', 0.0078508413623481401)
http://instagram.com/p/BLHOkSygxi-/?tagged=chest	person,0.9997;man,0.9983;wall,0.9734;indoor,0.9319	('Topic_135', 0.01845102203355789)	('Topic_4', 0.017425391688532344)	('Topic_53', 0.01715233645237535)	('Topic_95', 0.012379389478780554)	('Topic_133', 0.012145342427262205)
http://instagram.com/p/BLHsTGVhwdy/?tagged=chest	NONE	('Topic_31', 0.0083021659055465824)	('Topic_121', 0.0081847038634376024)	('Topic_85', 0.0080363289988294138)	('Topic_36', 0.0079973065930214679)	('Topic_32', 0.0079714662429109396)
http://instagram.com/p/BLHYu5WgDrc/?tagged=needles	person,0.9969;woman,0.9953;girl,0.8153;posing,0.7861;hair,0.7502;beautiful,0.6177;pretty,0.3379;female,0.3365;close,0.3298;spectacles,0.1072	('Topic_9', 0.048759426802378922)	('Topic_62', 0.03013356581906014)	('Topic_108', 0.026075513572290578)	('Topic_74', 0.01819620424440635)	('Topic_80', 0.018008891534535092)
http://instagram.com/p/BLHO5n_g6CF/?tagged=needles	person,0.9971;sitting,0.9844;woman,0.9804;posing,0.8115;people,0.6453	('Topic_108', 0.027020174035266908)	('Topic_14', 0.01757519445108887)	('Topic_15', 0.016690379728105498)	('Topic_128', 0.016116243210433718)	('Topic_146', 0.012234059318349635)
http://instagram.com/p/BLHbVCTDU8x/?tagged=needles	person,0.9956;hat,0.6635	('Topic_31', 0.0083021659055465824)	('Topic_121', 0.0081847038634376024)	('Topic_85', 0.0080363289988294138)	('Topic_36', 0.0079973065930214679)	('Topic_32', 0.0079714662429109396)
http://instagram.com/p/BLGIOglBhcY/?tagged=needles	outdoor,0.9998;sky,0.9998;snow,0.9982;plane,0.9505;nature,0.9261;mountain,0.9228;window,0.9156;clouds,0.8639;overlooking,0.4094;high,0.2911;day,0.1385	('Topic_10', 0.071837486776659187)	('Topic_66', 0.059514207604714438)	('Topic_106', 0.042355076397692079)	('Topic_121', 0.030651148132654436)	('Topic_76', 0.021822755885378686)
http://instagram.com/p/BLH1B6aDXkh/?tagged=needles	accessory,0.3234;case,0.3154	('Topic_31', 0.0083021659055465824)	('Topic_121', 0.0081847038634376024)	('Topic_85', 0.0080363289988294138)	('Topic_36', 0.0079973065930214679)	('Topic_32', 0.0079714662429109396)
http://instagram.com/p/BLO3Qejjopm/?tagged=strep	person,0.9997;wall,0.9936;woman,0.9844;sitting,0.9555;indoor,0.9298;posing,0.4751	('Topic_85', 0.022113750296151778)	('Topic_30', 0.020855590583902649)	('Topic_61', 0.020791171225389406)	('Topic_14', 0.016753736084793115)	('Topic_9', 0.016329068222795975)
http://instagram.com/p/BJ_PRoth5sO/?tagged=strep	car,0.9981;floor,0.9352;curb,0.1063	('Topic_13', 0.035630728866072936)	('Topic_123', 0.030002283052776881)	('Topic_31', 0.0078508413623481384)	('Topic_121', 0.0077397648229020925)	('Topic_85', 0.0075994559520060623)
http://instagram.com/p/BLj_WxFDdkn/?tagged=appetite	person,0.9887;woman,0.9857;car,0.9793;outdoor,0.9554	('Topic_13', 0.039522450601151705)	('Topic_57', 0.029355407724828253)	('Topic_71', 0.017602436583743237)	('Topic_8', 0.015972980271974253)	('Topic_32', 0.012878278559275999)
http://instagram.com/p/BLiGGdKjN8L/?tagged=appetite	board,0.7999;different,0.4920;several,0.3434;arranged,0.2315;sliced,0.1986;pan,0.1941	('Topic_34', 0.036118524896414747)	('Topic_67', 0.026667179213292362)	('Topic_119', 0.020259331543567877)	('Topic_27', 0.016194789606674791)	('Topic_145', 0.015838597436606875)
http://instagram.com/p/BLkR5RwhnVQ/?tagged=appetite	food,1.0000;plate,0.9942;table,0.9797;bowl,0.9502;vegetable,0.6551;container,0.6468;different,0.6154;dish,0.5031;meal,0.4693;meat,0.3014;containing,0.2100;several,0.1679;variety,0.1429	('Topic_110', 0.14554124626622719)	('Topic_2', 0.063202839159099772)	('Topic_81', 0.038841577506380905)	('Topic_95', 0.024107814044562345)	('Topic_4', 0.015815346526110833)
http://instagram.com/p/BLk05LghqRP/?tagged=appetite	food,0.9438;piece,0.9001;bread,0.4105	('Topic_92', 0.03583822389868984)	('Topic_142', 0.030558168743288434)	('Topic_31', 0.0078508413623481401)	('Topic_121', 0.0077397648229020942)	('Topic_85', 0.0075994559520060631)
http://instagram.com/p/BLkAHQKBidV/?tagged=appetite	person,0.9994;table,0.9898;food,0.9878;plate,0.9761;coffee,0.9570;woman,0.9124;eating,0.8168;drink,0.5896;breakfast,0.5234;dish,0.4691;meal,0.2090	('Topic_49', 0.096165742005988722)	('Topic_22', 0.058348784594801632)	('Topic_110', 0.021864068556057957)	('Topic_92', 0.020766611797108848)	('Topic_14', 0.01778962597998816)
http://instagram.com/p/BLFD5Y3D5ar/?tagged=bypass	person,0.9913;outdoor,0.8781	('Topic_31', 0.0083021659055465824)	('Topic_121', 0.0081847038634376024)	('Topic_85', 0.0080363289988294138)	('Topic_36', 0.0079973065930214679)	('Topic_32', 0.0079714662429109396)
http://instagram.com/p/BLFTf78DHCg/?tagged=bypass	indoor,0.9860;person,0.9802;wall,0.9793;man,0.9443;standing,0.8712	('Topic_16', 0.03281574215817535)	('Topic_149', 0.017085664852384094)	('Topic_102', 0.016942918082486602)	('Topic_90', 0.016862562785997914)	('Topic_35', 0.016826051267061104)
http://instagram.com/p/BLwJANgAm_k/?tagged=achey	sky,1.0000;outdoor,0.9998;mountain,0.9877;nature,0.9626;hill,0.8227;canyon,0.5840;hillside,0.2017;highland,0.0778	('Topic_10', 0.25202522456551191)	('Topic_130', 0.010031967541180301)	('Topic_19', 0.0097565707528857754)	('Topic_31', 0.0061729607272735382)	('Topic_121', 0.0060856234491302929)
http://instagram.com/p/BLsrHxFA8In/?tagged=cured		('Topic_31', 0.0083021659055465824)	('Topic_121', 0.0081847038634376024)	('Topic_85', 0.0080363289988294138)	('Topic_36', 0.0079973065930214679)	('Topic_32', 0.0079714662429109396)
http://instagram.com/p/BLp8XE5Du_c/?tagged=cured	dog,0.9999;wall,0.9512;indoor,0.9089;laying,0.7939	('Topic_27', 0.023593596275691409)	('Topic_109', 0.017320844188245216)	('Topic_146', 0.012864839835635564)	('Topic_149', 0.012237771108713737)	('Topic_143', 0.0122274638364449)
http://instagram.com/p/BLsoQbKlZWL/?tagged=cured	indoor,0.9637;bottle,0.9622;food,0.8131;pickle,0.2165;several,0.1407	('Topic_23', 0.06538871605134941)	('Topic_39', 0.033100844263382306)	('Topic_141', 0.016964569955883996)	('Topic_96', 0.015860856719205733)	('Topic_84', 0.01167418940124631)
http://instagram.com/p/BLq0e0SgZwX/?tagged=cured	fabric,0.7286	('Topic_31', 0.0083021659055465824)	('Topic_121', 0.0081847038634376024)	('Topic_85', 0.0080363289988294138)	('Topic_36', 0.0079973065930214679)	('Topic_32', 0.0079714662429109396)
http://instagram.com/p/BLVq0ooDEaM/?tagged=cramps	sky,0.9854;outdoor,0.9638;several,0.1149	('Topic_39', 0.018578962993143523)	('Topic_24', 0.018546753846268749)	('Topic_141', 0.012768783182769014)	('Topic_4', 0.012332423780680267)	('Topic_73', 0.012258400065772324)
http://instagram.com/p/BLBuGcdhURG/?tagged=tiredness		('Topic_31', 0.0083021659055465824)	('Topic_121', 0.0081847038634376024)	('Topic_85', 0.0080363289988294138)	('Topic_36', 0.0079973065930214679)	('Topic_32', 0.0079714662429109396)
http://instagram.com/p/BLCL0XXjJaj/?tagged=tiredness		('Topic_31', 0.0083021659055465824)	('Topic_121', 0.0081847038634376024)	('Topic_85', 0.0080363289988294138)	('Topic_36', 0.0079973065930214679)	('Topic_32', 0.0079714662429109396)
http://instagram.com/p/BK2ytZLj2VP/?tagged=allergies	cat,0.9991;indoor,0.9532;white,0.6473;domestic	('Topic_59', 0.04039876186430344)	('Topic_101', 0.018010869614425877)	('Topic_20', 0.017958242294030629)	('Topic_11', 0.017761085586740954)	('Topic_41', 0.017546749028927416)
http://instagram.com/p/BK56W_qBto7/?tagged=allergies		('Topic_31', 0.0083021659055465824)	('Topic_121', 0.0081847038634376024)	('Topic_85', 0.0080363289988294138)	('Topic_36', 0.0079973065930214679)	('Topic_32', 0.0079714662429109396)
http://instagram.com/p/BK3yPimDN84/?tagged=allergies	doughnut,0.9701;food,0.9463;donut,0.8835;different,0.3732;variety,0.1264	('Topic_49', 0.026393853112421074)	('Topic_43', 0.022291050648513222)	('Topic_25', 0.021637256600023583)	('Topic_45', 0.021419145176477226)	('Topic_110', 0.017400361414978541)
http://instagram.com/p/BK56lDCDjT1/?tagged=allergies	person,0.9971;woman,0.9027;indoor,0.8826;laying,0.6070;posing,0.3914	('Topic_103', 0.022241438401346729)	('Topic_114', 0.021699735256283138)	('Topic_99', 0.021699621491541071)	('Topic_29', 0.017567742836447974)	('Topic_70', 0.016035841763005855)
http://instagram.com/p/BK4GqL6B2x-/?tagged=allergies	person,0.9833	('Topic_31', 0.0083021659055465824)	('Topic_121', 0.0081847038634376024)	('Topic_85', 0.0080363289988294138)	('Topic_36', 0.0079973065930214679)	('Topic_32', 0.0079714662429109396)
http://instagram.com/p/BK6-OmSD3sK/?tagged=allergies	person,0.9995;wall,0.9977;indoor,0.9931;standing,0.9819;building,0.8528;posing,0.7227	('Topic_146', 0.016855537712563883)	('Topic_136', 0.016140907160337156)	('Topic_52', 0.016128276019467282)	('Topic_43', 0.016055880837769401)	('Topic_64', 0.015939402836784501)
http://instagram.com/p/BK2AwMchcE8/?tagged=allergies	person,0.9283	('Topic_31', 0.0083021659055465824)	('Topic_121', 0.0081847038634376024)	('Topic_85', 0.0080363289988294138)	('Topic_36', 0.0079973065930214679)	('Topic_32', 0.0079714662429109396)
http://instagram.com/p/BK6qADVjxhD/?tagged=allergies	food,0.9995;plate,0.9927;dish,0.5395;meal,0.3912;meat,0.3018;containing,0.1933	('Topic_2', 0.073494799449401127)	('Topic_34', 0.041311818891804006)	('Topic_93', 0.020909645170010597)	('Topic_67', 0.016280591222513872)	('Topic_92', 0.015233144222103093)
http://instagram.com/p/BK6Xu2EhsYu/?tagged=stuffy	dog,0.9998;indoor,0.9767;laying,0.7532;mammal,0.5163	('Topic_118', 0.028388145652602701)	('Topic_59', 0.02321230175671881)	('Topic_103', 0.017659373146945326)	('Topic_114', 0.01708974012340337)	('Topic_117', 0.016504543470943232)
http://instagram.com/p/BK6m0-MhgQQ/?tagged=stuffy	indoor,0.9856;person,0.9766;sitting,0.9513;bed,0.7768;stuffed,0.6630	('Topic_134', 0.038607355675940737)	('Topic_144', 0.021983102790942975)	('Topic_58', 0.021508571325897043)	('Topic_101', 0.017127772288900903)	('Topic_11', 0.016890235510323308)
http://instagram.com/p/BKvsVb7goVT/?tagged=stuffy	person,0.9720;yellow,0.9122;indoor,0.8785	('Topic_31', 0.013891093031251838)	('Topic_94', 0.012916345836267631)	('Topic_97', 0.012878874378925641)	('Topic_104', 0.012736653405700495)	('Topic_125', 0.012572250850621169)
http://instagram.com/p/BK64To9B8Fw/?tagged=stuffy	person,0.9938;indoor,0.9466	('Topic_31', 0.0083021659055465824)	('Topic_121', 0.0081847038634376024)	('Topic_85', 0.0080363289988294138)	('Topic_36', 0.0079973065930214679)	('Topic_32', 0.0079714662429109396)
http://instagram.com/p/BLYHJnnABnj/?tagged=appointment	plant,0.9917	('Topic_31', 0.0083021659055465824)	('Topic_121', 0.0081847038634376024)	('Topic_85', 0.0080363289988294138)	('Topic_36', 0.0079973065930214679)	('Topic_32', 0.0079714662429109396)
http://instagram.com/p/BLW9GJngtLX/?tagged=appointment	text,0.8724	('Topic_31', 0.0083021659055465824)	('Topic_121', 0.0081847038634376024)	('Topic_85', 0.0080363289988294138)	('Topic_36', 0.0079973065930214679)	('Topic_32', 0.0079714662429109396)
http://instagram.com/p/BLYlacHgihm/?tagged=appointment	outdoor,0.9977;sky,0.9962;building,0.9942;street,0.8772;city,0.5837;curb,0.1632	('Topic_123', 0.10369480472011477)	('Topic_115', 0.021065316840641377)	('Topic_52', 0.016128276019467282)	('Topic_43', 0.016055880837769404)	('Topic_77', 0.015674727305344437)
http://instagram.com/p/BLYtqV1Akhm/?tagged=appointment	grass,1.0000;person,0.9999;outdoor,0.9953;standing,0.8956;posing,0.4542	('Topic_79', 0.016645443325191026)	('Topic_51', 0.016604401377878178)	('Topic_61', 0.016362662271509058)	('Topic_124', 0.015499184408093858)	('Topic_85', 0.012302160952833244)
http://instagram.com/p/BLYRfwTDxYP/?tagged=appointment	building,0.9989;outdoor,0.9501;night,0.9090;city,0.5635;government	('Topic_77', 0.099318608622838964)	('Topic_63', 0.039052501478344097)	('Topic_86', 0.020673907464460507)	('Topic_114', 0.019761836090644511)	('Topic_0', 0.015630781467995822)
http://instagram.com/p/BLq_-Whgzma/?tagged=thirsty	wall,0.9995;person,0.9978;indoor,0.9632;holding,0.9605	('Topic_135', 0.035637482141142519)	('Topic_70', 0.028320279898983274)	('Topic_132', 0.015670274347632292)	('Topic_94', 0.01225038704891529)	('Topic_133', 0.012145342427262205)
http://instagram.com/p/BLq-WFalJ8s/?tagged=thirsty	person,0.9971;bed,0.7693;stage,0.5204	('Topic_138', 0.029682338956960413)	('Topic_132', 0.028602649292463873)	('Topic_112', 0.011915131057855171)	('Topic_31', 0.0078508413623481401)	('Topic_121', 0.0077397648229020942)
http://instagram.com/p/BLp3AyMB73T/?tagged=thirsty	indoor,0.9392;person,0.9220;beverage,0.6357;glass,0.4049;alcohol,0.3198	('Topic_96', 0.13026734959473624)	('Topic_58', 0.01606064309372892)	('Topic_3', 0.011714708824071551)	('Topic_45', 0.010523288712140991)	('Topic_31', 0.0070809665968723642)
http://instagram.com/p/BLtCkYFgS0l/?tagged=thirsty	person,0.9935;indoor,0.9762	('Topic_31', 0.0083021659055465824)	('Topic_121', 0.0081847038634376024)	('Topic_85', 0.0080363289988294138)	('Topic_36', 0.0079973065930214679)	('Topic_32', 0.0079714662429109396)
http://instagram.com/p/BLsaPPvAgD_/?tagged=thirsty	person,0.8899	('Topic_31', 0.0083021659055465824)	('Topic_121', 0.0081847038634376024)	('Topic_85', 0.0080363289988294138)	('Topic_36', 0.0079973065930214679)	('Topic_32', 0.0079714662429109396)
http://instagram.com/p/BLst4SxglWl/?tagged=thirsty		('Topic_31', 0.0083021659055465824)	('Topic_121', 0.0081847038634376024)	('Topic_85', 0.0080363289988294138)	('Topic_36', 0.0079973065930214679)	('Topic_32', 0.0079714662429109396)
http://instagram.com/p/BLtaCCGArHb/?tagged=thirsty	NONE	('Topic_31', 0.0083021659055465824)	('Topic_121', 0.0081847038634376024)	('Topic_85', 0.0080363289988294138)	('Topic_36', 0.0079973065930214679)	('Topic_32', 0.0079714662429109396)
http://instagram.com/p/BLtvZpWDX2y/?tagged=thirsty	person,0.9979;wall,0.9593;indoor,0.9311;food,0.7987;dish,0.6807	('Topic_149', 0.02253359308455221)	('Topic_63', 0.021090382605803478)	('Topic_32', 0.017694767355340865)	('Topic_60', 0.016805918725817715)	('Topic_103', 0.01679351016917861)
http://instagram.com/p/BLhZMDsj-ky/?tagged=sneeze	person,0.9914;smiling,0.8091;posing,0.4453	('Topic_85', 0.01363970762090976)	('Topic_74', 0.013040009049063233)	('Topic_33', 0.013012099776952425)	('Topic_108', 0.011837174752146426)	('Topic_58', 0.011766577297335351)
http://instagram.com/p/BLlC_GQBhmE/?tagged=sneeze	grass,1.0000;outdoor,0.9993;tree,0.9916	('Topic_148', 0.017891935423204643)	('Topic_95', 0.013052361130413468)	('Topic_1', 0.01251278666957439)	('Topic_145', 0.012381411861891269)	('Topic_51', 0.012369455445384243)
http://instagram.com/p/BLCcE52B_1P/?tagged=dehydration	person,0.9990;indoor,0.9843	('Topic_31', 0.0083021659055465824)	('Topic_121', 0.0081847038634376024)	('Topic_85', 0.0080363289988294138)	('Topic_36', 0.0079973065930214679)	('Topic_32', 0.0079714662429109396)
http://instagram.com/p/BKMP765hJk0/?tagged=dehydration	person,0.9996;standing,0.9200;outdoor,0.8893;people,0.6027;posing,0.5730	('Topic_71', 0.022187293514935629)	('Topic_35', 0.016826051267061104)	('Topic_47', 0.016627177944167435)	('Topic_112', 0.016194629270181983)	('Topic_85', 0.012302160952833246)
http://instagram.com/p/BLMxivnhlRT/?tagged=appointment	indoor,0.9412	('Topic_31', 0.0083021659055465824)	('Topic_121', 0.0081847038634376024)	('Topic_85', 0.0080363289988294138)	('Topic_36', 0.0079973065930214679)	('Topic_32', 0.0079714662429109396)
http://instagram.com/p/BIw6XNoAF77/?tagged=coughing	person,0.9925	('Topic_31', 0.0083021659055465824)	('Topic_121', 0.0081847038634376024)	('Topic_85', 0.0080363289988294138)	('Topic_36', 0.0079973065930214679)	('Topic_32', 0.0079714662429109396)
http://instagram.com/p/BIZgsMWAiEf/?tagged=coughing	outdoor,0.9445	('Topic_31', 0.0083021659055465824)	('Topic_121', 0.0081847038634376024)	('Topic_85', 0.0080363289988294138)	('Topic_36', 0.0079973065930214679)	('Topic_32', 0.0079714662429109396)
http://instagram.com/p/BKkx40agnGD/?tagged=coughing	person,0.9913;clothing,0.9481	('Topic_31', 0.0083021659055465824)	('Topic_121', 0.0081847038634376024)	('Topic_85', 0.0080363289988294138)	('Topic_36', 0.0079973065930214679)	('Topic_32', 0.0079714662429109396)
http://instagram.com/p/BLWnPJpgyRx/?tagged=blisters	person,0.9928;feet,0.6629;accessory,0.6060	('Topic_6', 0.024117114022537686)	('Topic_104', 0.018776905074604191)	('Topic_25', 0.017949505486318115)	('Topic_137', 0.01310993289827094)	('Topic_53', 0.01204452464341017)
http://instagram.com/p/BLZr1sIB60_/?tagged=blisters	outdoor,0.9515;person,0.9236;posing,0.4795	('Topic_97', 0.018919126047829339)	('Topic_30', 0.018216610342419507)	('Topic_99', 0.018018650971356857)	('Topic_144', 0.012292701972907733)	('Topic_108', 0.011837174752146427)
http://instagram.com/p/BLXo_nCAI9-/?tagged=blisters	dark,0.3217;eyes,0.2750;cosmetic,0.2664;close,0.2505	('Topic_83', 0.028769461997819278)	('Topic_125', 0.017652853423362466)	('Topic_6', 0.017144830532500904)	('Topic_139', 0.016814834626244432)	('Topic_100', 0.015859266777799894)
http://instagram.com/p/BLWr3Vkho3c/?tagged=blisters	person,0.9989;girl,0.8007;posing,0.4123	('Topic_58', 0.017806828966239061)	('Topic_74', 0.013040009049063236)	('Topic_68', 0.012820254312130219)	('Topic_79', 0.01241495965913062)	('Topic_37', 0.012329845852574942)
http://instagram.com/p/BLcepQYjeNx/?tagged=viral	person,0.9939;man,0.9621;indoor,0.9304	('Topic_120', 0.017976951531338149)	('Topic_31', 0.013891093031251838)	('Topic_3', 0.012988385035527298)	('Topic_17', 0.012987314971559786)	('Topic_125', 0.012572250850621166)
http://instagram.com/p/BLj2aRYgQof/?tagged=stroke	person,0.9902;indoor,0.9800;child,0.9172;baby,0.8851;little,0.8515;toddler,0.4892;seat,0.3655	('Topic_134', 0.22865411497934435)	('Topic_31', 0.0064485994689821441)	('Topic_121', 0.0063573623543560108)	('Topic_85', 0.0062421141066085857)	('Topic_36', 0.0062118039600475043)
http://instagram.com/p/BLlD7b_hUdp/?tagged=stroke		('Topic_31', 0.0083021659055465824)	('Topic_121', 0.0081847038634376024)	('Topic_85', 0.0080363289988294138)	('Topic_36', 0.0079973065930214679)	('Topic_32', 0.0079714662429109396)
http://instagram.com/p/BLlvKwGD3yr/?tagged=stroke	outdoor,0.9485;person,0.9065	('Topic_31', 0.0083021659055465824)	('Topic_121', 0.0081847038634376024)	('Topic_85', 0.0080363289988294138)	('Topic_36', 0.0079973065930214679)	('Topic_32', 0.0079714662429109396)
http://instagram.com/p/BLj-fRtjaMQ/?tagged=stroke	building,0.9985;person,0.9949;outdoor,0.9632;feet,0.2634	('Topic_61', 0.028663951070381666)	('Topic_28', 0.023105473749689374)	('Topic_105', 0.022531308682676204)	('Topic_106', 0.017539946594776656)	('Topic_33', 0.012341203975754916)
http://instagram.com/p/BLizUNjh1US/?tagged=acl	sofa,0.9721;person,0.9614;indoor,0.9440;red,0.6722;cloth,0.5828;sock,0.4564	('Topic_28', 0.067685236382664632)	('Topic_7', 0.021004556279696791)	('Topic_17', 0.016359541455782202)	('Topic_126', 0.016262278941572714)	('Topic_24', 0.015946147720906401)
http://instagram.com/p/BLkIIt-hk6Y/?tagged=acl	person,0.9998;outdoor,0.9998;sky,0.9994;beach,0.9691;people,0.6748;sand,0.6401;sandy,0.1824	('Topic_30', 0.074499733371402144)	('Topic_76', 0.045566126658809818)	('Topic_115', 0.020124695689109774)	('Topic_73', 0.019991722201477342)	('Topic_104', 0.015423154602757767)
http://instagram.com/p/BLji-Legdmx/?tagged=acl	person,0.9708	('Topic_31', 0.0083021659055465824)	('Topic_121', 0.0081847038634376024)	('Topic_85', 0.0080363289988294138)	('Topic_36', 0.0079973065930214679)	('Topic_32', 0.0079714662429109396)
http://instagram.com/p/BLgWaLhhwRr/?tagged=acl	NONE	('Topic_31', 0.0083021659055465824)	('Topic_121', 0.0081847038634376024)	('Topic_85', 0.0080363289988294138)	('Topic_36', 0.0079973065930214679)	('Topic_32', 0.0079714662429109396)
http://instagram.com/p/BL1qeWQDFrJ/?tagged=heartburn	indoor,0.8987;container,0.5586	('Topic_31', 0.0083021659055465824)	('Topic_121', 0.0081847038634376024)	('Topic_85', 0.0080363289988294138)	('Topic_36', 0.0079973065930214679)	('Topic_32', 0.0079714662429109396)
http://instagram.com/p/BL3umKGjVpB/?tagged=heartburn	person,0.9911;posing,0.9058;night,0.3346	('Topic_86', 0.025169429210799382)	('Topic_43', 0.018674382985472915)	('Topic_71', 0.018559344906308776)	('Topic_114', 0.018018777105117033)	('Topic_31', 0.0078508413623481401)
http://instagram.com/p/BL38yyUjBGW/?tagged=heartburn	person,0.9840;indoor,0.9554;posing,0.7408;megaphone,0.1598	('Topic_89', 0.057378235993112731)	('Topic_29', 0.024202344806626284)	('Topic_79', 0.017503672068235405)	('Topic_74', 0.012367674263090433)	('Topic_16', 0.01159242134523597)
http://instagram.com/p/BL3yDs1jbQV/?tagged=heartburn	indoor,0.9767;person,0.9664	('Topic_31', 0.0083021659055465824)	('Topic_121', 0.0081847038634376024)	('Topic_85', 0.0080363289988294138)	('Topic_36', 0.0079973065930214679)	('Topic_32', 0.0079714662429109396)
http://instagram.com/p/BLy4HtcFqG_/?tagged=heartburn	person,0.9973;indoor,0.9814	('Topic_31', 0.0083021659055465824)	('Topic_121', 0.0081847038634376024)	('Topic_85', 0.0080363289988294138)	('Topic_36', 0.0079973065930214679)	('Topic_32', 0.0079714662429109396)
http://instagram.com/p/BLzzvj-An5L/?tagged=heartburn	person,0.9983;sky,0.9982;outdoor,0.9979;road,0.9574;sport,0.9317;dancer,0.7339;people,0.6102	('Topic_54', 0.035233115644925289)	('Topic_123', 0.024643563362554358)	('Topic_138', 0.024380764608744228)	('Topic_94', 0.020532152016628516)	('Topic_28', 0.020010315368327782)
http://instagram.com/p/BLw4Xqojofs/?tagged=drained	NONE	('Topic_31', 0.0083021659055465824)	('Topic_121', 0.0081847038634376024)	('Topic_85', 0.0080363289988294138)	('Topic_36', 0.0079973065930214679)	('Topic_32', 0.0079714662429109396)
http://instagram.com/p/BLwkx33APZF/?tagged=drained	person,0.9950;sofa,0.9934;man,0.9778;abstract,0.9750;tattoo,0.9414;indoor,0.8896	('Topic_105', 0.11390438981806249)	('Topic_125', 0.01600267718503183)	('Topic_139', 0.015242995791681528)	('Topic_33', 0.011187556966697994)	('Topic_17', 0.011166247460392957)
http://instagram.com/p/BLwwiwLhhCf/?tagged=drained	person,0.9998;indoor,0.9015;young,0.8536;hair,0.6521;close,0.2097	('Topic_133', 0.027893624538677077)	('Topic_80', 0.022423893222482234)	('Topic_130', 0.02240346686369489)	('Topic_78', 0.021027480479309944)	('Topic_83', 0.016462999855303161)
http://instagram.com/p/BLxHfDuDpPU/?tagged=drained	woman,0.9870;person,0.9547;hair,0.8760;indoor,0.8709;pretty,0.4891;beautiful,0.4361;posing,0.4122;close,0.2345	('Topic_62', 0.03745895227155225)	('Topic_9', 0.024431789802565496)	('Topic_108', 0.01880599552615296)	('Topic_36', 0.015444946779992677)	('Topic_68', 0.014829641479675493)
http://instagram.com/p/BLts54qgsCG/?tagged=drained	indoor,0.9870;bed,0.9563;laying,0.7019	('Topic_116', 0.024598997764593292)	('Topic_114', 0.018018777105117033)	('Topic_103', 0.012579125001145294)	('Topic_46', 0.01244979695480364)	('Topic_115', 0.012420288513306066)
http://instagram.com/p/BLwzulXhrLH/?tagged=drained	text,0.9994;map,0.9975;linedrawing,0.2129	('Topic_122', 0.043007320067806942)	('Topic_149', 0.024983547402788759)	('Topic_31', 0.0078508413623481384)	('Topic_121', 0.0077397648229020925)	('Topic_85', 0.0075994559520060623)
http://instagram.com/p/BLwwNYXB6zI/?tagged=drained	stone,0.1556;dirty,0.1482	('Topic_31', 0.0083021659055465824)	('Topic_121', 0.0081847038634376024)	('Topic_85', 0.0080363289988294138)	('Topic_36', 0.0079973065930214679)	('Topic_32', 0.0079714662429109396)
http://instagram.com/p/BLJISYEjj2T/?tagged=physically	transport,0.6946	('Topic_31', 0.0083021659055465824)	('Topic_121', 0.0081847038634376024)	('Topic_85', 0.0080363289988294138)	('Topic_36', 0.0079973065930214679)	('Topic_32', 0.0079714662429109396)
http://instagram.com/p/BLMNFGthQQE/?tagged=physically	person,0.9852	('Topic_31', 0.0083021659055465824)	('Topic_121', 0.0081847038634376024)	('Topic_85', 0.0080363289988294138)	('Topic_36', 0.0079973065930214679)	('Topic_32', 0.0079714662429109396)
http://instagram.com/p/BLJPzXJBfYz/?tagged=physically	NONE	('Topic_31', 0.0083021659055465824)	('Topic_121', 0.0081847038634376024)	('Topic_85', 0.0080363289988294138)	('Topic_36', 0.0079973065930214679)	('Topic_32', 0.0079714662429109396)
http://instagram.com/p/BLMQLukFQGg/?tagged=physically	person,0.9975;woman,0.9674;girl,0.8897;wearing,0.8045;sunglasses,0.6174;spectacles,0.4810;beautiful,0.2685;goggles,0.1878	('Topic_86', 0.072032852484222601)	('Topic_51', 0.023973847260466839)	('Topic_84', 0.019675845781074924)	('Topic_56', 0.018883715421092257)	('Topic_137', 0.0150574100019583)
http://instagram.com/p/BLM-J0xBFB7/?tagged=physically	person,0.9905;posing,0.6684	('Topic_31', 0.0083021659055465824)	('Topic_121', 0.0081847038634376024)	('Topic_85', 0.0080363289988294138)	('Topic_36', 0.0079973065930214679)	('Topic_32', 0.0079714662429109396)
http://instagram.com/p/BLNSCaYhnl0/?tagged=physically	NONE	('Topic_31', 0.0083021659055465824)	('Topic_121', 0.0081847038634376024)	('Topic_85', 0.0080363289988294138)	('Topic_36', 0.0079973065930214679)	('Topic_32', 0.0079714662429109396)
http://instagram.com/p/BLNFaB4DjZ7/?tagged=physically	NONE	('Topic_31', 0.0083021659055465824)	('Topic_121', 0.0081847038634376024)	('Topic_85', 0.0080363289988294138)	('Topic_36', 0.0079973065930214679)	('Topic_32', 0.0079714662429109396)
http://instagram.com/p/BLRCTzXA05N/?tagged=swelling	person,0.9956;wall,0.9955;man,0.9943;indoor,0.9792	('Topic_149', 0.023695411180436821)	('Topic_90', 0.023460806109759043)	('Topic_125', 0.017652853423362466)	('Topic_23', 0.017200737408303617)	('Topic_32', 0.012878278559276002)
http://instagram.com/p/BKxvZrPgRD-/?tagged=swelling	person,0.9991;close,0.3262	('Topic_31', 0.0083021659055465824)	('Topic_121', 0.0081847038634376024)	('Topic_85', 0.0080363289988294138)	('Topic_36', 0.0079973065930214679)	('Topic_32', 0.0079714662429109396)
http://instagram.com/p/BLTQzJeALRc/?tagged=swelling	NONE	('Topic_31', 0.0083021659055465824)	('Topic_121', 0.0081847038634376024)	('Topic_85', 0.0080363289988294138)	('Topic_36', 0.0079973065930214679)	('Topic_32', 0.0079714662429109396)
http://instagram.com/p/BLMGBOyD72-/?tagged=splitting	sky,0.9992;water,0.9971;outdoor,0.9967;woman,0.9952;beach,0.9203;person,0.9124;nature,0.7973;lady,0.5138;beautiful,0.4700;shore,0.3418	('Topic_148', 0.052337793454818843)	('Topic_48', 0.048317105671178404)	('Topic_36', 0.036105050360899046)	('Topic_30', 0.026321203620909242)	('Topic_76', 0.018306789811829989)
http://instagram.com/p/BLJgIgbjaXJ/?tagged=splitting	outdoor,0.9997;ground,0.9756;person,0.9706;grass,0.9517;man,0.9149;tool,0.8044;wooden,0.8035	('Topic_54', 0.035233115644925289)	('Topic_127', 0.029973998116839554)	('Topic_30', 0.024885734174555741)	('Topic_135', 0.020940763673886892)	('Topic_38', 0.019912028195821774)
http://instagram.com/p/BLK7U_BDW3J/?tagged=splitting	water,0.9982;sky,0.9979;beach,0.9962;outdoor,0.9920;swimsuit,0.4524;shore,0.4073;sandy,0.1443	('Topic_76', 0.06541172633754834)	('Topic_30', 0.039769933933609648)	('Topic_9', 0.020561332802558667)	('Topic_94', 0.020532152016628512)	('Topic_48', 0.020059759306688199)
http://instagram.com/p/BL5KhUKgQik/?tagged=alcohol	bottle,0.9923;blue,0.4678	('Topic_31', 0.0083021659055465824)	('Topic_121', 0.0081847038634376024)	('Topic_85', 0.0080363289988294138)	('Topic_36', 0.0079973065930214679)	('Topic_32', 0.0079714662429109396)
http://instagram.com/p/BL6Qri9gLlO/?tagged=alcohol	outdoor,0.8627;plant,0.7830;vegetable,0.0918	('Topic_95', 0.01909261279931717)	('Topic_98', 0.018820974985300779)	('Topic_110', 0.01325195586344918)	('Topic_2', 0.012997810718366457)	('Topic_57', 0.012830479172628341)
http://instagram.com/p/BL48WC6gCm5/?tagged=alcohol	orange,0.9750;slice,0.5110	('Topic_31', 0.0083021659055465824)	('Topic_121', 0.0081847038634376024)	('Topic_85', 0.0080363289988294138)	('Topic_36', 0.0079973065930214679)	('Topic_32', 0.0079714662429109396)
http://instagram.com/p/BL6sEjcAgAQ/?tagged=alcohol	cup,0.9991;food,0.9538;orange,0.8841;drink,0.6065;dessert,0.4937;beverage,0.4137	('Topic_142', 0.036659922769462394)	('Topic_49', 0.035546801753244255)	('Topic_87', 0.026347322467466645)	('Topic_67', 0.021473885217903117)	('Topic_57', 0.016224697005997782)
http://instagram.com/p/BL60P-FBUp5/?tagged=alcohol	person,0.9995;man,0.9992;wall,0.9567;indoor,0.9146	('Topic_31', 0.018903696918416309)	('Topic_64', 0.017583054302743217)	('Topic_41', 0.017546749028927416)	('Topic_3', 0.012318711951702177)	('Topic_143', 0.012227463836444897)
http://instagram.com/p/BL62DZej5M4/?tagged=alcohol	wall,0.9993;indoor,0.9837;person,0.9770;mirror,0.9242;bathroom,0.9177	('Topic_135', 0.039338056367589573)	('Topic_111', 0.026737265445094791)	('Topic_143', 0.022523791191799689)	('Topic_32', 0.017694767355340868)	('Topic_90', 0.016862562785997914)
http://instagram.com/p/BL62Wjvg3as/?tagged=alcohol	text,0.9556;plant,0.6821;leaf,0.3332	('Topic_129', 0.035340685834764268)	('Topic_103', 0.018619376670048992)	('Topic_88', 0.017610401933791219)	('Topic_31', 0.0078508413623481401)	('Topic_121', 0.0077397648229020942)
http://instagram.com/p/BK3_AkdggpK/?tagged=hayfever	person,0.9998;suit,0.9982;man,0.9920;clothing,0.9820;standing,0.9504;posing,0.8670;dressed,0.6580;business,0.6105;clothes,0.3597;necktie,0.2138	('Topic_53', 0.048102183957231724)	('Topic_107', 0.043334649213930349)	('Topic_105', 0.02158322307564851)	('Topic_136', 0.017973837879679391)	('Topic_35', 0.017888494065870061)
http://instagram.com/p/BK6T5jJAIF0/?tagged=hayfever	woman,0.9568;person,0.9528;wearing,0.8980;spectacles,0.5713;dressed,0.3792;posing,0.3555;sunglasses,0.3454;goggles,0.1759	('Topic_86', 0.038787542548820685)	('Topic_122', 0.033815802091873015)	('Topic_85', 0.020223291341332668)	('Topic_61', 0.019013776830597191)	('Topic_56', 0.018883715421092254)
http://instagram.com/p/BHkUzoWhRiJ/?tagged=hayfever	animal,0.9639;outdoor,0.9626;brown,0.9339;bear,0.8811;mammal,0.7387	('Topic_118', 0.04878794935983774)	('Topic_62', 0.042968941729498222)	('Topic_117', 0.032039088052438013)	('Topic_33', 0.017184026265896886)	('Topic_114', 0.016251807024115016)
http://instagram.com/p/BK4Qa2ahXCe/?tagged=hayfever	wearing,0.9438;shirt,0.6999;white,0.6517	('Topic_38', 0.024241880011300298)	('Topic_103', 0.018619376670048999)	('Topic_55', 0.018529499440182742)	('Topic_97', 0.012878874378925641)	('Topic_72', 0.012441637736757069)
http://instagram.com/p/BIdOCD_AXfG/?tagged=hayfever	person,0.9891;wall,0.9710;woman,0.9298;dress,0.6573	('Topic_9', 0.035199361608011286)	('Topic_78', 0.022111644342571977)	('Topic_109', 0.017320844188245213)	('Topic_121', 0.013069527380650954)	('Topic_85', 0.012936452748192108)
http://instagram.com/p/BLM3vBchDoC/?tagged=sick	black,0.7368;dark,0.3888	('Topic_31', 0.0083021659055465824)	('Topic_121', 0.0081847038634376024)	('Topic_85', 0.0080363289988294138)	('Topic_36', 0.0079973065930214679)	('Topic_32', 0.0079714662429109396)
http://instagram.com/p/BLoV2p1A6w4/?tagged=infected	red,0.7049;close,0.2216	('Topic_31', 0.0083021659055465824)	('Topic_121', 0.0081847038634376024)	('Topic_85', 0.0080363289988294138)	('Topic_36', 0.0079973065930214679)	('Topic_32', 0.0079714662429109396)
http://instagram.com/p/BLNYYkqA756/?tagged=pains	person,0.9955;posing,0.8431;group,0.6197;people,0.5827	('Topic_69', 0.017972020740124165)	('Topic_35', 0.017693592043669673)	('Topic_87', 0.01760658563491628)	('Topic_145', 0.017471853974632908)	('Topic_138', 0.016694295882086509)
http://instagram.com/p/BLubEPUFbvF/?tagged=tonsillitis	person,0.9805;man,0.9703	('Topic_31', 0.0083021659055465824)	('Topic_121', 0.0081847038634376024)	('Topic_85', 0.0080363289988294138)	('Topic_36', 0.0079973065930214679)	('Topic_32', 0.0079714662429109396)
http://instagram.com/p/BLvSiwzA9fF/?tagged=tonsillitis	person,0.9967;indoor,0.8738;close,0.2184	('Topic_125', 0.018612502519524867)	('Topic_87', 0.018563719509301271)	('Topic_137', 0.01310993289827094)	('Topic_48', 0.012341231775561892)	('Topic_83', 0.012212680108720281)
http://instagram.com/p/BLl0G0MD-jA/?tagged=anxiety	person,0.9966;indoor,0.9881;hand,0.7653	('Topic_121', 0.019820268160709493)	('Topic_141', 0.018809034851672717)	('Topic_82', 0.012539810328854401)	('Topic_39', 0.012538711324239822)	('Topic_65', 0.01251382714214627)
http://instagram.com/p/BLl7ui0gsx7/?tagged=anxiety	text,0.9726;sign,0.6946	('Topic_31', 0.0083021659055465824)	('Topic_121', 0.0081847038634376024)	('Topic_85', 0.0080363289988294138)	('Topic_36', 0.0079973065930214679)	('Topic_32', 0.0079714662429109396)
http://instagram.com/p/BLjgUrxD6PK/?tagged=anxiety		('Topic_31', 0.0083021659055465824)	('Topic_121', 0.0081847038634376024)	('Topic_85', 0.0080363289988294138)	('Topic_36', 0.0079973065930214679)	('Topic_32', 0.0079714662429109396)
http://instagram.com/p/BLlU24xDdl4/?tagged=anxiety	woman,0.9169;person,0.8699;dress,0.4343	('Topic_130', 0.024839273269722809)	('Topic_78', 0.023313683412353806)	('Topic_9', 0.012951871956670706)	('Topic_46', 0.01244979695480364)	('Topic_109', 0.012222192841475334)
http://instagram.com/p/BLlbfSVA9df/?tagged=anxiety	yellow,0.9377	('Topic_31', 0.0083021659055465824)	('Topic_121', 0.0081847038634376024)	('Topic_85', 0.0080363289988294138)	('Topic_36', 0.0079973065930214679)	('Topic_32', 0.0079714662429109396)
http://instagram.com/p/BLl7N8NhYgj/?tagged=anxiety	text,0.9909;newspaper,0.8148;scoreboard,0.4070	('Topic_64', 0.042699915636227138)	('Topic_54', 0.02477376851891195)	('Topic_31', 0.0078508413623481401)	('Topic_121', 0.0077397648229020942)	('Topic_85', 0.0075994559520060631)
http://instagram.com/p/BLWQBzFDL0t/?tagged=nose	dog,0.9965;looking,0.9922;indoor,0.9718;sitting,0.9497;brown,0.9015;staring,0.8927;animal,0.8221;mammal,0.7707;eyes,0.4657;close,0.4585;tan,0.1154;distance,0.1065	('Topic_118', 0.18233309568165856)	('Topic_139', 0.044351505707753786)	('Topic_143', 0.020824384896925539)	('Topic_54', 0.016634947632678542)	('Topic_127', 0.016391567746847999)
http://instagram.com/p/BLWWc_0DSRF/?tagged=nose	person,0.9920;indoor,0.8524;smiling,0.6745;posing,0.5099;hair,0.4670	('Topic_97', 0.033407650007703189)	('Topic_0', 0.017163578229702037)	('Topic_130', 0.016955538631526768)	('Topic_83', 0.016462999855303161)	('Topic_140', 0.016241376199380132)
http://instagram.com/p/BK3NyKIAwdG/?tagged=physical		('Topic_31', 0.0083021659055465824)	('Topic_121', 0.0081847038634376024)	('Topic_85', 0.0080363289988294138)	('Topic_36', 0.0079973065930214679)	('Topic_32', 0.0079714662429109396)
http://instagram.com/p/BK4u8YQj0TO/?tagged=physical	mountain,0.9995;outdoor,0.9978;hill,0.5369;hillside,0.2228	('Topic_10', 0.10922240096342242)	('Topic_31', 0.0074460568466932246)	('Topic_121', 0.0073407073447894124)	('Topic_85', 0.0072076327123305672)	('Topic_36', 0.0071726342486469414)
http://instagram.com/p/BL3jXwGjWYQ/?tagged=sniffles		('Topic_31', 0.0083021659055465824)	('Topic_121', 0.0081847038634376024)	('Topic_85', 0.0080363289988294138)	('Topic_36', 0.0079973065930214679)	('Topic_32', 0.0079714662429109396)
http://instagram.com/p/BL0D33kA39d/?tagged=sniffles	person,0.9984;woman,0.9644;indoor,0.9101	('Topic_97', 0.018919126047829339)	('Topic_125', 0.018612502519524864)	('Topic_109', 0.01826244451037903)	('Topic_135', 0.013413809714334781)	('Topic_65', 0.01251382714214627)
http://instagram.com/p/BLzruEwjxiG/?tagged=sniffles	person,0.9567;outdoor,0.9041	('Topic_31', 0.0083021659055465824)	('Topic_121', 0.0081847038634376024)	('Topic_85', 0.0080363289988294138)	('Topic_36', 0.0079973065930214679)	('Topic_32', 0.0079714662429109396)
http://instagram.com/p/BL1dOSWh7_I/?tagged=sniffles	person,1.0000;man,0.9473;indoor,0.9313;suit,0.9283;standing,0.9005;people,0.7795;group,0.5681;dressed,0.2983;necktie,0.2204;older,0.2163	('Topic_124', 0.038699346897324453)	('Topic_53', 0.03060100382805046)	('Topic_44', 0.026043730322844901)	('Topic_111', 0.025848306366831272)	('Topic_126', 0.022451387348556243)
http://instagram.com/p/BL1Z3U3DwAL/?tagged=sniffles	plate,0.9981;table,0.9867;set,0.3848;dining	('Topic_19', 0.040412841900569083)	('Topic_12', 0.023208506160400474)	('Topic_104', 0.01780877948457843)	('Topic_136', 0.01780533750240534)	('Topic_107', 0.016638754922744591)
http://instagram.com/p/BL3lOzqg0Bf/?tagged=sniffles	person,0.9732;indoor,0.9202	('Topic_31', 0.0083021659055465824)	('Topic_121', 0.0081847038634376024)	('Topic_85', 0.0080363289988294138)	('Topic_36', 0.0079973065930214679)	('Topic_32', 0.0079714662429109396)
http://instagram.com/p/BL4i-6mBKLP/?tagged=sniffles		('Topic_31', 0.0083021659055465824)	('Topic_121', 0.0081847038634376024)	('Topic_85', 0.0080363289988294138)	('Topic_36', 0.0079973065930214679)	('Topic_32', 0.0079714662429109396)
http://instagram.com/p/BLSG3fihDK_/?tagged=spine	wall,0.9989;indoor,0.9304;person,0.8595;room,0.4494;bedroom,0.3363	('Topic_17', 0.033505456622147094)	('Topic_77', 0.021891208642277466)	('Topic_112', 0.021642557502350102)	('Topic_80', 0.016975964990314125)	('Topic_75', 0.015909790793520319)
http://instagram.com/p/BLTtJ76g4cE/?tagged=spine	abstract,0.7959	('Topic_31', 0.0083021659055465824)	('Topic_121', 0.0081847038634376024)	('Topic_85', 0.0080363289988294138)	('Topic_36', 0.0079973065930214679)	('Topic_32', 0.0079714662429109396)
http://instagram.com/p/BLeLEiqjLRL/?tagged=arthritis	person,0.9974;wall,0.9809;indoor,0.9751	('Topic_125', 0.018612502519524864)	('Topic_109', 0.018262444510379026)	('Topic_95', 0.013052361130413472)	('Topic_17', 0.01298731497155978)	('Topic_65', 0.01251382714214627)
http://instagram.com/p/BLdpLs5jCPI/?tagged=arthritis		('Topic_31', 0.0083021659055465824)	('Topic_121', 0.0081847038634376024)	('Topic_85', 0.0080363289988294138)	('Topic_36', 0.0079973065930214679)	('Topic_32', 0.0079714662429109396)
http://instagram.com/p/BLeHRnTBZJD/?tagged=arthritis	person,0.9971;posing,0.4568	('Topic_31', 0.0083021659055465824)	('Topic_121', 0.0081847038634376024)	('Topic_85', 0.0080363289988294138)	('Topic_36', 0.0079973065930214679)	('Topic_32', 0.0079714662429109396)
http://instagram.com/p/BLdS_rqFQw3/?tagged=arthritis	person,1.0000;close,0.2173	('Topic_31', 0.0083021659055465824)	('Topic_121', 0.0081847038634376024)	('Topic_85', 0.0080363289988294138)	('Topic_36', 0.0079973065930214679)	('Topic_32', 0.0079714662429109396)
http://instagram.com/p/BLdPGfJDw9K/?tagged=arthritis	plate,0.9999;food,0.9945;rice,0.6153;breakfast,0.5182;meat,0.2442;scrambled	('Topic_93', 0.19362497235216874)	('Topic_22', 0.014195085065555059)	('Topic_110', 0.010885018764212247)	('Topic_33', 0.010688003468573608)	('Topic_64', 0.010266267149511673)
http://instagram.com/p/BLe3MjmBM3W/?tagged=arthritis	person,0.9784;posing,0.4456;female,0.2610	('Topic_9', 0.025032375294478097)	('Topic_14', 0.019486049208149808)	('Topic_36', 0.013602806561468068)	('Topic_60', 0.012592882672273467)	('Topic_6', 0.012036610684730293)
http://instagram.com/p/BLd3FubDhmC/?tagged=arthritis	water,0.9950;person,0.9525;outdoor,0.9459	('Topic_55', 0.018529499440182742)	('Topic_57', 0.012830479172628341)	('Topic_102', 0.012744777219611999)	('Topic_106', 0.012453206151097188)	('Topic_48', 0.012341231775561892)
http://instagram.com/p/BLPrG8JB9s4/?tagged=wheezing	floor,0.9774;indoor,0.9652	('Topic_31', 0.0083021659055465824)	('Topic_121', 0.0081847038634376024)	('Topic_85', 0.0080363289988294138)	('Topic_36', 0.0079973065930214679)	('Topic_32', 0.0079714662429109396)
http://instagram.com/p/BLwxQ-4g1qj/?tagged=ankle	person,0.9689;posing,0.3951	('Topic_31', 0.0083021659055465824)	('Topic_121', 0.0081847038634376024)	('Topic_85', 0.0080363289988294138)	('Topic_36', 0.0079973065930214679)	('Topic_32', 0.0079714662429109396)
http://instagram.com/p/BLZlZGxBIXe/?tagged=bruised	person,0.9989;indoor,0.9974;man,0.9858;wall,0.9803	('Topic_16', 0.023050061416959058)	('Topic_135', 0.018451022033557894)	('Topic_102', 0.017816484439678808)	('Topic_64', 0.017583054302743231)	('Topic_89', 0.017276495742081909)
http://instagram.com/p/BLZlZGxBIXe/?tagged=bruised	person,0.9989;indoor,0.9974;man,0.9858;wall,0.9803	('Topic_135', 0.029908662105280977)	('Topic_41', 0.023275569064788969)	('Topic_85', 0.012936452748192108)	('Topic_122', 0.012145789116460753)	('Topic_27', 0.012135956203968311)
http://instagram.com/p/BLYNlX1DTRx/?tagged=bruised	person,0.9973;indoor,0.9892	('Topic_31', 0.0083021659055465824)	('Topic_121', 0.0081847038634376024)	('Topic_85', 0.0080363289988294138)	('Topic_36', 0.0079973065930214679)	('Topic_32', 0.0079714662429109396)
http://instagram.com/p/BLZr2JiBWmb/?tagged=bruised	person,0.9929;hand,0.4719	('Topic_31', 0.0083021659055465824)	('Topic_121', 0.0081847038634376024)	('Topic_85', 0.0080363289988294138)	('Topic_36', 0.0079973065930214679)	('Topic_32', 0.0079714662429109396)
http://instagram.com/p/BLX_Jb8DVS4/?tagged=bruised	posing,0.5924	('Topic_31', 0.0083021659055465824)	('Topic_121', 0.0081847038634376024)	('Topic_85', 0.0080363289988294138)	('Topic_36', 0.0079973065930214679)	('Topic_32', 0.0079714662429109396)
http://instagram.com/p/BLXDu6vAnad/?tagged=bruised	person,0.9998;wall,0.9904;indoor,0.9725;posing,0.9662;standing,0.8505;group,0.8203;people,0.6348	('Topic_126', 0.025458925756030527)	('Topic_35', 0.025246197257140262)	('Topic_29', 0.020960251993972331)	('Topic_69', 0.020525928338879972)	('Topic_91', 0.015738423388901416)
http://instagram.com/p/BK-dZwSBtJO/?tagged=rash	person,0.9996;indoor,0.9949;baby,0.9057	('Topic_134', 0.042804922277904826)	('Topic_91', 0.013120477093063817)	('Topic_130', 0.012758769931915407)	('Topic_42', 0.011409539581641228)	('Topic_31', 0.0078508413623481401)
http://instagram.com/p/BK9lbNlD-b7/?tagged=rash	NONE	('Topic_31', 0.0083021659055465824)	('Topic_121', 0.0081847038634376024)	('Topic_85', 0.0080363289988294138)	('Topic_36', 0.0079973065930214679)	('Topic_32', 0.0079714662429109396)
http://instagram.com/p/BLCaFX7Byab/?tagged=asthma	person,0.9889;indoor,0.9745;dog,0.9578;woman,0.9245;floor,0.9078;posing,0.6846;mammal,0.5413	('Topic_14', 0.035851237899742074)	('Topic_16', 0.024923725869347362)	('Topic_125', 0.020249515973011466)	('Topic_37', 0.020050407027927396)	('Topic_73', 0.019991722201477331)
http://instagram.com/p/BKF_bWlgBqb/?tagged=asthma	text,0.9817	('Topic_31', 0.0083021659055465824)	('Topic_121', 0.0081847038634376024)	('Topic_85', 0.0080363289988294138)	('Topic_36', 0.0079973065930214679)	('Topic_32', 0.0079714662429109396)
http://instagram.com/p/BLFGVFljhBM/?tagged=asthma	umbrella,1.0000;accessory,0.9999;rain,0.7918	('Topic_130', 0.030879524938626501)	('Topic_70', 0.02985983446029615)	('Topic_79', 0.01241495965913062)	('Topic_31', 0.0078508413623481401)	('Topic_121', 0.0077397648229020942)
http://instagram.com/p/BL13dzQhi2L/?tagged=arthritis	dog,0.9969;indoor,0.9856;laying,0.7465	('Topic_103', 0.024659628338952699)	('Topic_116', 0.018558746095689589)	('Topic_7', 0.018389870376114652)	('Topic_114', 0.018018777105117029)	('Topic_31', 0.0078508413623481401)
http://instagram.com/p/BL2QzzmhEYz/?tagged=arthritis	person,0.9996;indoor,0.9587;hospital	('Topic_91', 0.043321735437582311)	('Topic_94', 0.01895659750517133)	('Topic_42', 0.011409539581641226)	('Topic_31', 0.0078508413623481401)	('Topic_121', 0.0077397648229020942)
http://instagram.com/p/BL13ayqDdUY/?tagged=arthritis	indoor,0.8816;items,0.6499	('Topic_31', 0.0083021659055465824)	('Topic_121', 0.0081847038634376024)	('Topic_85', 0.0080363289988294138)	('Topic_36', 0.0079973065930214679)	('Topic_32', 0.0079714662429109396)
http://instagram.com/p/BL1t9FmhYYZ/?tagged=arthritis	posing,0.4073	('Topic_31', 0.0083021659055465824)	('Topic_121', 0.0081847038634376024)	('Topic_85', 0.0080363289988294138)	('Topic_36', 0.0079973065930214679)	('Topic_32', 0.0079714662429109396)
http://instagram.com/p/BLzLzjPhwtD/?tagged=arthritis	animal,0.9790;mammal,0.9205;lemur,0.5471	('Topic_29', 0.031558290758016444)	('Topic_6', 0.030157365691441385)	('Topic_43', 0.012634131316569213)	('Topic_31', 0.0078508413623481401)	('Topic_121', 0.0077397648229020942)
http://instagram.com/p/BL1ecyZhHZc/?tagged=arthritis		('Topic_31', 0.0083021659055465824)	('Topic_121', 0.0081847038634376024)	('Topic_85', 0.0080363289988294138)	('Topic_36', 0.0079973065930214679)	('Topic_32', 0.0079714662429109396)
http://instagram.com/p/BL4fT3kDeJQ/?tagged=arthritis	cup,0.9901;coffee,0.9681	('Topic_31', 0.0083021659055465824)	('Topic_121', 0.0081847038634376024)	('Topic_85', 0.0080363289988294138)	('Topic_36', 0.0079973065930214679)	('Topic_32', 0.0079714662429109396)
http://instagram.com/p/BL3piEDBA2c/?tagged=arthritis	sky,0.9997;outdoor,0.9977;sunset,0.9173;nature,0.8738;sun,0.8577;clouds,0.4864;shore,0.3305;sand,0.2424;distance,0.1892	('Topic_76', 0.1966884250735563)	('Topic_94', 0.018848851583447731)	('Topic_68', 0.018776393856304592)	('Topic_30', 0.01829086493052063)	('Topic_143', 0.014275980366359849)
http://instagram.com/p/BL3wqrAjzwY/?tagged=arthritis	text,0.9146	('Topic_31', 0.0083021659055465824)	('Topic_121', 0.0081847038634376024)	('Topic_85', 0.0080363289988294138)	('Topic_36', 0.0079973065930214679)	('Topic_32', 0.0079714662429109396)
http://instagram.com/p/BL5NoCRhddj/?tagged=fatigue	NONE	('Topic_31', 0.0083021659055465824)	('Topic_121', 0.0081847038634376024)	('Topic_85', 0.0080363289988294138)	('Topic_36', 0.0079973065930214679)	('Topic_32', 0.0079714662429109396)
http://instagram.com/p/BL5jA5gjhFL/?tagged=fatigue	person,0.9973;man,0.9799;water,0.9792;swimming,0.9365;water	('Topic_76', 0.073662341263489112)	('Topic_148', 0.041349617218571888)	('Topic_14', 0.021947030080182357)	('Topic_137', 0.02165826002243466)	('Topic_94', 0.016298523537262657)
http://instagram.com/p/BLwnx7kA2QL/?tagged=diabetes	person,0.9979	('Topic_31', 0.0083021659055465824)	('Topic_121', 0.0081847038634376024)	('Topic_85', 0.0080363289988294138)	('Topic_36', 0.0079973065930214679)	('Topic_32', 0.0079714662429109396)
http://instagram.com/p/BLv0VYyAeI3/?tagged=diabetes	person,0.9980;indoor,0.8889;posing,0.4104	('Topic_31', 0.013891093031251836)	('Topic_85', 0.013639707620909759)	('Topic_29', 0.013437535751305343)	('Topic_68', 0.012820254312130217)	('Topic_144', 0.01229270197290773)
http://instagram.com/p/BLwzPq1FtUw/?tagged=diabetes	person,0.9985;man,0.9127;wearing,0.8740;shirt,0.8249;posing,0.6668;dark,0.4525	('Topic_122', 0.031783585331637686)	('Topic_52', 0.026514864010245769)	('Topic_20', 0.021472812515699838)	('Topic_141', 0.021364945957696953)	('Topic_19', 0.0210551960691822)
http://instagram.com/p/BLuUXJugCSz/?tagged=diabetes	animal,0.9824;hand,0.9482;indoor,0.9337;rodent,0.9012;person,0.8945;mammal,0.8832;white,0.6630	('Topic_59', 0.064755432207950589)	('Topic_19', 0.034999226595456852)	('Topic_20', 0.020513995623082679)	('Topic_114', 0.019761836090644511)	('Topic_31', 0.016371399308351419)
http://instagram.com/p/BLdLY7lBTFD/?tagged=appointment		('Topic_31', 0.0083021659055465824)	('Topic_121', 0.0081847038634376024)	('Topic_85', 0.0080363289988294138)	('Topic_36', 0.0079973065930214679)	('Topic_32', 0.0079714662429109396)
http://instagram.com/p/BLdgBv8D05c/?tagged=appointment	person,0.9805;man,0.9730	('Topic_31', 0.0083021659055465824)	('Topic_121', 0.0081847038634376024)	('Topic_85', 0.0080363289988294138)	('Topic_36', 0.0079973065930214679)	('Topic_32', 0.0079714662429109396)
http://instagram.com/p/BLeZg5Sh-Kc/?tagged=appointment	NONE	('Topic_31', 0.0083021659055465824)	('Topic_121', 0.0081847038634376024)	('Topic_85', 0.0080363289988294138)	('Topic_36', 0.0079973065930214679)	('Topic_32', 0.0079714662429109396)
http://instagram.com/p/BHxqEP8AMLx/?tagged=ick	person,0.9993;indoor,0.9272;woman,0.9174;posing,0.3896	('Topic_146', 0.024322479907358644)	('Topic_51', 0.023189334059413411)	('Topic_9', 0.018012901500426656)	('Topic_21', 0.017080514979601537)	('Topic_85', 0.012936452748192107)
http://instagram.com/p/BLs318yB6ho/?tagged=viral	person,0.9977;cabinet,0.9900;indoor,0.8739;blue,0.5984	('Topic_126', 0.017939224991299248)	('Topic_133', 0.01787416246312375)	('Topic_11', 0.017761085586740957)	('Topic_62', 0.016540293558887965)	('Topic_91', 0.012443993424606562)
http://instagram.com/p/BLsK9kqAZbh/?tagged=viral	text,1.0000;book,0.9996	('Topic_31', 0.0083021659055465824)	('Topic_121', 0.0081847038634376024)	('Topic_85', 0.0080363289988294138)	('Topic_36', 0.0079973065930214679)	('Topic_32', 0.0079714662429109396)
http://instagram.com/p/BLNZkH3Bfg7/?tagged=swollen	person,0.9972;man,0.9688;posing,0.3620	('Topic_58', 0.017806828966239054)	('Topic_74', 0.013040009049063236)	('Topic_41', 0.012460378380976042)	('Topic_16', 0.012222611626630735)	('Topic_30', 0.0121763586735158)
http://instagram.com/p/BLOByyzgjWl/?tagged=swollen	person,0.9857;man,0.9739;older,0.2342	('Topic_111', 0.035684513734078285)	('Topic_75', 0.017639575320584779)	('Topic_61', 0.012101433368282788)	('Topic_147', 0.011946017450745259)	('Topic_31', 0.0078508413623481401)
http://instagram.com/p/BLOKaDjhmSQ/?tagged=swollen	person,1.0000;indoor,0.9144;posing,0.5804	('Topic_91', 0.013120477093063816)	('Topic_74', 0.013040009049063233)	('Topic_33', 0.013012099776952425)	('Topic_71', 0.012519093237405075)	('Topic_37', 0.01232984585257494)
http://instagram.com/p/BLObC5ZAOE_/?tagged=swollen	tree,0.9993;outdoor,0.9846;abstract,0.6471	('Topic_41', 0.024540881718783443)	('Topic_23', 0.018135808453835538)	('Topic_95', 0.013052361130413474)	('Topic_52', 0.012718333196428018)	('Topic_139', 0.011688675453562352)
http://instagram.com/p/BLOWW8wgGJf/?tagged=swollen	tattoo,0.9950;abstract,0.9934;person,0.9751;indoor,0.8871;feet,0.2008	('Topic_33', 0.022631954498065002)	('Topic_106', 0.022127867494745122)	('Topic_21', 0.016243034201605454)	('Topic_148', 0.016137403781040942)	('Topic_105', 0.01597863987638766)
http://instagram.com/p/BKx3VG6Dxnu/?tagged=tylenol		('Topic_31', 0.0083021659055465824)	('Topic_121', 0.0081847038634376024)	('Topic_85', 0.0080363289988294138)	('Topic_36', 0.0079973065930214679)	('Topic_32', 0.0079714662429109396)
http://instagram.com/p/BK4gUI4gMnq/?tagged=tylenol		('Topic_31', 0.0083021659055465824)	('Topic_121', 0.0081847038634376024)	('Topic_85', 0.0080363289988294138)	('Topic_36', 0.0079973065930214679)	('Topic_32', 0.0079714662429109396)
http://instagram.com/p/BK6KQf_jEMV/?tagged=tylenol	indoor,0.9148;variety,0.1417	('Topic_31', 0.0083021659055465824)	('Topic_121', 0.0081847038634376024)	('Topic_85', 0.0080363289988294138)	('Topic_36', 0.0079973065930214679)	('Topic_32', 0.0079714662429109396)
http://instagram.com/p/BJJ1BSPBK5M/?tagged=tylenol	different,0.6491	('Topic_31', 0.0083021659055465824)	('Topic_121', 0.0081847038634376024)	('Topic_85', 0.0080363289988294138)	('Topic_36', 0.0079973065930214679)	('Topic_32', 0.0079714662429109396)
http://instagram.com/p/8jUWQYON4M/?tagged=tylenol		('Topic_31', 0.0083021659055465824)	('Topic_121', 0.0081847038634376024)	('Topic_85', 0.0080363289988294138)	('Topic_36', 0.0079973065930214679)	('Topic_32', 0.0079714662429109396)
http://instagram.com/p/BKtDb48jsx9/?tagged=tylenol	person,0.9668;close,0.3269	('Topic_31', 0.0083021659055465824)	('Topic_121', 0.0081847038634376024)	('Topic_85', 0.0080363289988294138)	('Topic_36', 0.0079973065930214679)	('Topic_32', 0.0079714662429109396)
http://instagram.com/p/BH7KxKGg7Ao/?tagged=tylenol	person,0.9993;posing,0.9361;indoor,0.9147;standing,0.8231;party,0.5476	('Topic_64', 0.082096072127267689)	('Topic_127', 0.022017473082793639)	('Topic_81', 0.021389649234257235)	('Topic_70', 0.016035841763005858)	('Topic_149', 0.011637736620215973)
http://instagram.com/p/BHiJKKNgDnd/?tagged=tylenol	indoor,0.9089	('Topic_31', 0.0083021659055465824)	('Topic_121', 0.0081847038634376024)	('Topic_85', 0.0080363289988294138)	('Topic_36', 0.0079973065930214679)	('Topic_32', 0.0079714662429109396)
http://instagram.com/p/BLcb0ULh5h2/?tagged=diabetes	ground,0.9967;food,0.9959;dish,0.5684	('Topic_34', 0.017847972688465528)	('Topic_74', 0.013040009049063236)	('Topic_60', 0.012592882672273469)	('Topic_15', 0.012464781751333658)	('Topic_47', 0.012394708383139235)
http://instagram.com/p/BLCP_7ujv3o/?tagged=stroke		('Topic_31', 0.0083021659055465824)	('Topic_121', 0.0081847038634376024)	('Topic_85', 0.0080363289988294138)	('Topic_36', 0.0079973065930214679)	('Topic_32', 0.0079714662429109396)
http://instagram.com/p/BLEB0SgjNx7/?tagged=stroke	person,0.9997;posing,0.9804;outdoor,0.9507;group,0.9185;team,0.8570;player,0.7370;people,0.6128;crowd,0.0110	('Topic_131', 0.066225905336806529)	('Topic_138', 0.037586623912071036)	('Topic_112', 0.023616621012703152)	('Topic_141', 0.019538500743111028)	('Topic_47', 0.019244373153391559)
http://instagram.com/p/BLEYbJcD4Ym/?tagged=stroke	NONE	('Topic_31', 0.0083021659055465824)	('Topic_121', 0.0081847038634376024)	('Topic_85', 0.0080363289988294138)	('Topic_36', 0.0079973065930214679)	('Topic_32', 0.0079714662429109396)
http://instagram.com/p/BLXZeKmj5ib/?tagged=excruciating	woman,0.9049;person,0.9020;hair,0.6212;hairpiece,0.4771	('Topic_147', 0.062889468516413943)	('Topic_56', 0.017049426046441725)	('Topic_62', 0.016540293558887965)	('Topic_130', 0.012100935660545263)	('Topic_83', 0.01158300189023464)
http://instagram.com/p/BLXg1tggTfA/?tagged=excruciating	hand,0.9492;person,0.9191;holding,0.9090	('Topic_135', 0.025494313052142181)	('Topic_98', 0.018820974985300779)	('Topic_70', 0.017779331122488754)	('Topic_94', 0.012916345836267631)	('Topic_18', 0.011130110539612763)
http://instagram.com/p/BLOPV66B5tl/?tagged=infection	person,0.9998;outdoor,0.9881;group,0.8765;posing,0.7025;people,0.5956	('Topic_138', 0.021323680181584939)	('Topic_29', 0.017567742836447981)	('Topic_136', 0.016932317694641614)	('Topic_115', 0.016650249617494534)	('Topic_37', 0.016568676009009624)
http://instagram.com/p/BLKkWXmAUc1/?tagged=migraine	text,0.9983	('Topic_31', 0.0083021659055465824)	('Topic_121', 0.0081847038634376024)	('Topic_85', 0.0080363289988294138)	('Topic_36', 0.0079973065930214679)	('Topic_32', 0.0079714662429109396)
http://instagram.com/p/BLKY-5BBRzI/?tagged=migraine	indoor,0.8595;bed,0.8259;bag,0.7931;cloth,0.7766;blanket,0.6487;laying,0.6288;items,0.5679	('Topic_17', 0.035474645085537618)	('Topic_146', 0.026025693980852971)	('Topic_91', 0.025661223228270701)	('Topic_7', 0.025028048164829547)	('Topic_29', 0.015998852074287695)
http://instagram.com/p/BLMk0Z5Bq0h/?tagged=migraine	person,0.9697	('Topic_31', 0.0083021659055465824)	('Topic_121', 0.0081847038634376024)	('Topic_85', 0.0080363289988294138)	('Topic_36', 0.0079973065930214679)	('Topic_32', 0.0079714662429109396)
http://instagram.com/p/BLbxuyfAedY/?tagged=alcohol	cup,0.9529;outdoor,0.8926;food,0.8598;fruit,0.6731;dessert,0.3057;fresh,0.1537	('Topic_67', 0.11495317713490955)	('Topic_3', 0.026747049467295225)	('Topic_55', 0.021124606704704701)	('Topic_45', 0.01522472791880565)	('Topic_110', 0.011393780687503194)
http://instagram.com/p/BLbwZnFhW2J/?tagged=alcohol	baby,0.9861;doll,0.9316;toy,0.8382	('Topic_124', 0.029264829286678697)	('Topic_42', 0.023490042919448621)	('Topic_22', 0.017281792970823238)	('Topic_31', 0.0078508413623481401)	('Topic_121', 0.0077397648229020942)
http://instagram.com/p/BLbq9tWgfsn/?tagged=alcohol	person,0.9878;man,0.9673;screenshot,0.2248	('Topic_21', 0.030089553799410387)	('Topic_70', 0.017779331122488751)	('Topic_107', 0.017543275327459876)	('Topic_97', 0.012878874378925636)	('Topic_31', 0.0078508413623481384)
http://instagram.com/p/BLbTlYmDp_s/?tagged=alcohol	vessel,0.9953;barrel,0.9845	('Topic_31', 0.0083021659055465824)	('Topic_121', 0.0081847038634376024)	('Topic_85', 0.0080363289988294138)	('Topic_36', 0.0079973065930214679)	('Topic_32', 0.0079714662429109396)
http://instagram.com/p/BLb1qNFjggr/?tagged=alcohol	wall,0.9744;indoor,0.9423;shelf,0.5907	('Topic_23', 0.042296815129450334)	('Topic_127', 0.012330809158587204)	('Topic_83', 0.012212680108720281)	('Topic_147', 0.011946017450745253)	('Topic_31', 0.0078508413623481401)
http://instagram.com/p/BLch48cAekp/?tagged=alcohol	black,0.9825;cat,0.9546;laying,0.8631;mammal,0.6873;domestic	('Topic_59', 0.11468895111691053)	('Topic_118', 0.02154830819899714)	('Topic_146', 0.012234059318349635)	('Topic_98', 0.011527410975504351)	('Topic_70', 0.010587913530837737)
http://instagram.com/p/BLtHqEdjr7_/?tagged=gastric	person,0.9891;woman,0.9328;indoor,0.8519;standing,0.7503;posing,0.6591	('Topic_69', 0.017090828227511054)	('Topic_127', 0.01656954485062552)	('Topic_21', 0.016243034201605458)	('Topic_124', 0.015499184408093858)	('Topic_32', 0.01224683912317275)
http://instagram.com/p/BLrrKJdjSJI/?tagged=gastric	pink,0.7165	('Topic_31', 0.0083021659055465824)	('Topic_121', 0.0081847038634376024)	('Topic_85', 0.0080363289988294138)	('Topic_36', 0.0079973065930214679)	('Topic_32', 0.0079714662429109396)
http://instagram.com/p/BLrnORUgi9F/?tagged=gastric	food,0.9993;plate,0.9986;indoor,0.9361;meat,0.6606;meal,0.5300;breakfast,0.5258;dish,0.4923;different,0.3529;dinner,0.3325	('Topic_93', 0.1094311986347823)	('Topic_92', 0.022469134095086184)	('Topic_81', 0.022437093217315005)	('Topic_2', 0.018910280104348535)	('Topic_34', 0.018012894039907135)
http://instagram.com/p/BKCV76SDadU/?tagged=gastric	different,0.4107	('Topic_31', 0.0083021659055465824)	('Topic_121', 0.0081847038634376024)	('Topic_85', 0.0080363289988294138)	('Topic_36', 0.0079973065930214679)	('Topic_32', 0.0079714662429109396)
http://instagram.com/p/BLpJUA8DXfa/?tagged=gastric	pizza,0.9987;dish,0.9972;food,0.9879;pan,0.3242;toppings,0.3241;square,0.2120;cooked,0.1926;fresh,0.1724	('Topic_67', 0.052883436945797037)	('Topic_55', 0.033566697570033395)	('Topic_119', 0.032775392999811588)	('Topic_129', 0.023038349783165629)	('Topic_29', 0.020064327613290373)
http://instagram.com/p/BLMIKi0Danl/?tagged=infection	person,0.9919;bed,0.9768;indoor,0.9542;baby,0.9134;blanket,0.5418	('Topic_17', 0.038953384854315216)	('Topic_91', 0.033625560505389576)	('Topic_130', 0.022403466863694894)	('Topic_134', 0.02226357097943639)	('Topic_14', 0.017575194451088873)
http://instagram.com/p/BLLUjxYhlVf/?tagged=infection	indoor,0.9851	('Topic_31', 0.0083021659055465824)	('Topic_121', 0.0081847038634376024)	('Topic_85', 0.0080363289988294138)	('Topic_36', 0.0079973065930214679)	('Topic_32', 0.0079714662429109396)
http://instagram.com/p/BLL7lYHDPra/?tagged=infection	food,0.8206;dish,0.5530;eaten,0.4494;meat,0.2796	('Topic_81', 0.039678946401681257)	('Topic_95', 0.023837029550503645)	('Topic_34', 0.02265656231249236)	('Topic_2', 0.01805647168803658)	('Topic_92', 0.016803967175020657)
http://instagram.com/p/BLLq4SaAZQX/?tagged=infection		('Topic_31', 0.0083021659055465824)	('Topic_121', 0.0081847038634376024)	('Topic_85', 0.0080363289988294138)	('Topic_36', 0.0079973065930214679)	('Topic_32', 0.0079714662429109396)
http://instagram.com/p/BLLqETTDAhm/?tagged=infection	NONE	('Topic_31', 0.0083021659055465824)	('Topic_121', 0.0081847038634376024)	('Topic_85', 0.0080363289988294138)	('Topic_36', 0.0079973065930214679)	('Topic_32', 0.0079714662429109396)
http://instagram.com/p/BLDvWN2Bi6h/?tagged=sniffles	dog,1.0000;grass,0.9994;animal,0.9649;outdoor,0.9549;mammal,0.9464;brown,0.7952	('Topic_118', 0.11402043981977766)	('Topic_28', 0.015752296428772173)	('Topic_61', 0.015597877230000159)	('Topic_32', 0.011674426198444906)	('Topic_20', 0.011086224524921355)
http://instagram.com/p/BH3REN-gBHQ/?tagged=sniffles	person,0.9995;indoor,0.9649;laying,0.9390;close,0.4312	('Topic_143', 0.023685103908167991)	('Topic_27', 0.01786477623982986)	('Topic_114', 0.017089740123403377)	('Topic_118', 0.016930505580879614)	('Topic_121', 0.013069527380650958)
http://instagram.com/p/BLE-zktAqVY/?tagged=sniffles	indoor,0.9705;bed,0.9555;mammal,0.9535;animal,0.9468;dog,0.9081;laying,0.8100;brown,0.7761	('Topic_118', 0.18335012960636901)	('Topic_59', 0.025064232850473468)	('Topic_146', 0.011141494221799048)	('Topic_143', 0.010589499707850608)	('Topic_11', 0.010420449754759956)
http://instagram.com/p/BLDSuctADFH/?tagged=backache	outdoor,0.9915;tree,0.9862;water,0.9667;pool,0.7030;people,0.6331;swimming,0.5226	('Topic_84', 0.031901717903336527)	('Topic_76', 0.021729401309596663)	('Topic_148', 0.020576441237014919)	('Topic_63', 0.020104625589678841)	('Topic_137', 0.016464966027045426)
http://instagram.com/p/BLe6u8KBNFw/?tagged=motrin	indoor,0.9607;person,0.9422	('Topic_31', 0.0083021659055465824)	('Topic_121', 0.0081847038634376024)	('Topic_85', 0.0080363289988294138)	('Topic_36', 0.0079973065930214679)	('Topic_32', 0.0079714662429109396)
http://instagram.com/p/5yPARch-5P/?tagged=motrin	indoor,0.9668;person,0.9664;woman,0.9634;beautiful,0.4017	('Topic_36', 0.024359094356231584)	('Topic_15', 0.023279745400099621)	('Topic_85', 0.018665272784053655)	('Topic_104', 0.01780877948457843)	('Topic_60', 0.017672421481075451)
http://instagram.com/p/BLDINvZBnn-/?tagged=prescription	person,0.9998;woman,0.9941;spectacles,0.6219;beautiful,0.3424;female,0.2927;sunglasses,0.2598;goggles,0.2134	('Topic_86', 0.045480907062883685)	('Topic_108', 0.034529931867444283)	('Topic_51', 0.030005741775004993)	('Topic_9', 0.025522732722243306)	('Topic_61', 0.019862791388159239)
http://instagram.com/p/BKU_g_1hcr7/?tagged=prescription	person,1.0000;man,0.9993;glasses,0.9703;indoor,0.9398;wearing,0.7719	('Topic_6', 0.021752124508025269)	('Topic_137', 0.017272265606389291)	('Topic_122', 0.016998192861763128)	('Topic_133', 0.016997768074340839)	('Topic_16', 0.016471957461670989)
http://instagram.com/p/BK9CfVwjQ-E/?tagged=vicodin	person,0.9951;indoor,0.9891	('Topic_31', 0.0083021659055465824)	('Topic_121', 0.0081847038634376024)	('Topic_85', 0.0080363289988294138)	('Topic_36', 0.0079973065930214679)	('Topic_32', 0.0079714662429109396)
http://instagram.com/p/BLMvKfqAMll/?tagged=crutches	tree,0.9995;outdoor,0.9911	('Topic_31', 0.0083021659055465824)	('Topic_121', 0.0081847038634376024)	('Topic_85', 0.0080363289988294138)	('Topic_36', 0.0079973065930214679)	('Topic_32', 0.0079714662429109396)
http://instagram.com/p/BLM7qs5j7sz/?tagged=crutches	person,0.9992;indoor,0.9902;wall,0.9894	('Topic_85', 0.019679959289813458)	('Topic_16', 0.018262863295534434)	('Topic_65', 0.012513827142146274)	('Topic_64', 0.012498657291708648)	('Topic_37', 0.012329845852574942)
http://instagram.com/p/BLah9eLBt-C/?tagged=dieting	person,0.9909;dark,0.3901	('Topic_31', 0.0083021659055465824)	('Topic_121', 0.0081847038634376024)	('Topic_85', 0.0080363289988294138)	('Topic_36', 0.0079973065930214679)	('Topic_32', 0.0079714662429109396)
http://instagram.com/p/BLa1AcfD774/?tagged=dieting	person,0.9993;people,0.8162	('Topic_31', 0.0083021659055465824)	('Topic_121', 0.0081847038634376024)	('Topic_85', 0.0080363289988294138)	('Topic_36', 0.0079973065930214679)	('Topic_32', 0.0079714662429109396)
http://instagram.com/p/BLb6LzWj-_6/?tagged=dieting	food,0.9993;snack	('Topic_119', 0.037596458698601752)	('Topic_58', 0.026956499558065158)	('Topic_92', 0.02687590237468989)	('Topic_132', 0.025797796041749952)	('Topic_110', 0.017400361414978544)
http://instagram.com/p/BLb9-biDqat/?tagged=dieting	person,0.9949;floor,0.9902;wall,0.9807;indoor,0.9530;arm,0.1803	('Topic_102', 0.044182559243327188)	('Topic_135', 0.028442199903253331)	('Topic_84', 0.022570045865582547)	('Topic_64', 0.016720933341250282)	('Topic_85', 0.012302160952833241)
http://instagram.com/p/BLlGu2OjzLq/?tagged=pimples		('Topic_31', 0.0083021659055465824)	('Topic_121', 0.0081847038634376024)	('Topic_85', 0.0080363289988294138)	('Topic_36', 0.0079973065930214679)	('Topic_32', 0.0079714662429109396)
http://instagram.com/p/BLl_KL6DraB/?tagged=pimples	indoor,0.9417;person,0.9330;baby,0.5290	('Topic_91', 0.037281483768678611)	('Topic_134', 0.024684167271193727)	('Topic_39', 0.012538711324239822)	('Topic_31', 0.0078508413623481401)	('Topic_121', 0.0077397648229020942)
http://instagram.com/p/BLOF-9tgMhr/?tagged=pimples		('Topic_31', 0.0083021659055465824)	('Topic_121', 0.0081847038634376024)	('Topic_85', 0.0080363289988294138)	('Topic_36', 0.0079973065930214679)	('Topic_32', 0.0079714662429109396)
http://instagram.com/p/BLm3bIljryk/?tagged=pimples	NONE	('Topic_31', 0.0083021659055465824)	('Topic_121', 0.0081847038634376024)	('Topic_85', 0.0080363289988294138)	('Topic_36', 0.0079973065930214679)	('Topic_32', 0.0079714662429109396)
http://instagram.com/p/BK51lUKA0Y3/?tagged=medication	buffalo	('Topic_119', 0.064836099859442359)	('Topic_114', 0.038043519952787493)	('Topic_34', 0.021545680383297419)	('Topic_14', 0.012127266218920749)	('Topic_95', 0.011772411249834467)
http://instagram.com/p/BK40ZKQD0Ez/?tagged=medication		('Topic_31', 0.0083021659055465824)	('Topic_121', 0.0081847038634376024)	('Topic_85', 0.0080363289988294138)	('Topic_36', 0.0079973065930214679)	('Topic_32', 0.0079714662429109396)
http://instagram.com/p/BK4x0hGAXx0/?tagged=medication	indoor,0.9727;wall,0.9657;person,0.9462;arthropod,0.7957;lobster,0.4788	('Topic_21', 0.10340988591629535)	('Topic_141', 0.022412498188052112)	('Topic_90', 0.01686256278599791)	('Topic_137', 0.011824337374221176)	('Topic_68', 0.011563065454738886)
http://instagram.com/p/BJOO5paj3h6/?tagged=medication	NONE	('Topic_31', 0.0083021659055465824)	('Topic_121', 0.0081847038634376024)	('Topic_85', 0.0080363289988294138)	('Topic_36', 0.0079973065930214679)	('Topic_32', 0.0079714662429109396)
http://instagram.com/p/BK6hO5EBfzF/?tagged=medication	dish,0.5809	('Topic_31', 0.0083021659055465824)	('Topic_121', 0.0081847038634376024)	('Topic_85', 0.0080363289988294138)	('Topic_36', 0.0079973065930214679)	('Topic_32', 0.0079714662429109396)
http://instagram.com/p/BK2Sn3ZgAt4/?tagged=medication	person,0.9998;woman,0.9838;hair,0.4551;beautiful,0.2941	('Topic_62', 0.02226911359474951)	('Topic_60', 0.017672421481075447)	('Topic_147', 0.01705890822952157)	('Topic_42', 0.016550090826905412)	('Topic_86', 0.012414068965890054)
http://instagram.com/p/BK12fc1hFAG/?tagged=medication	table,0.9755;indoor,0.9733;computer,0.3700	('Topic_52', 0.018758584865331721)	('Topic_43', 0.018674382985472915)	('Topic_40', 0.01821056557148968)	('Topic_107', 0.017543275327459883)	('Topic_24', 0.012506502177365051)
http://instagram.com/p/BLHTDgVgMJV/?tagged=exercise	wall,0.9949;woman,0.9477;person,0.9231;floor,0.9181;indoor,0.8985;beautiful,0.4483;posing,0.3681	('Topic_36', 0.021096003719101426)	('Topic_137', 0.020691162416612327)	('Topic_14', 0.016005638221003534)	('Topic_29', 0.015998852074287695)	('Topic_97', 0.015539973431477994)
http://instagram.com/p/BLHgMokgR5A/?tagged=exercise	person,0.9904;outdoor,0.9734	('Topic_31', 0.0083021659055465824)	('Topic_121', 0.0081847038634376024)	('Topic_85', 0.0080363289988294138)	('Topic_36', 0.0079973065930214679)	('Topic_32', 0.0079714662429109396)
http://instagram.com/p/BLHavQfh0BM/?tagged=exercise	person,0.9974;woman,0.9796;orange,0.9637;indoor,0.9303;red,0.6757;jacket,0.6303;posing,0.6208;coat,0.6090;lady,0.5569;dressed,0.2689	('Topic_130', 0.039868962047800181)	('Topic_106', 0.039647624963594558)	('Topic_9', 0.022507656608607016)	('Topic_74', 0.018196204244406353)	('Topic_98', 0.018008388961159191)
http://instagram.com/p/BLHfVRqg6lN/?tagged=exercise	person,0.9905;wall,0.9770;indoor,0.9651;posing,0.3675	('Topic_120', 0.02277889108615172)	('Topic_31', 0.018903696918416316)	('Topic_78', 0.016382824306710436)	('Topic_14', 0.012752540550177372)	('Topic_135', 0.012722201997696345)
http://instagram.com/p/BLNiYWBgVZX/?tagged=painkillers	person,0.9985;posing,0.9897;group,0.9427;standing,0.7898;team,0.2943;crowd,0.0591	('Topic_138', 0.035906900905533022)	('Topic_112', 0.025824286022442938)	('Topic_69', 0.021485302962408831)	('Topic_141', 0.021364945957696956)	('Topic_131', 0.020483716120361477)
http://instagram.com/p/BLNx-kGAQzU/?tagged=painkillers	outdoor,0.9992;grass,0.9988;sky,0.9917;person,0.9901	('Topic_146', 0.03005129994322019)	('Topic_75', 0.016730089747898878)	('Topic_137', 0.012433992881963205)	('Topic_74', 0.012367674263090432)	('Topic_84', 0.012276103372545037)
http://instagram.com/p/BLNYZtdDnhQ/?tagged=painkillers	person,1.0000;posing,0.9695;group,0.9029;outdoor,0.8909;sport,0.7025;team,0.5989	('Topic_57', 0.052577754973722489)	('Topic_141', 0.02136494595769696)	('Topic_28', 0.020945590424161418)	('Topic_149', 0.016287086926218011)	('Topic_71', 0.015956973275880904)
http://instagram.com/p/BLNk4JzlkQY/?tagged=painkillers	NONE	('Topic_31', 0.0083021659055465824)	('Topic_121', 0.0081847038634376024)	('Topic_85', 0.0080363289988294138)	('Topic_36', 0.0079973065930214679)	('Topic_32', 0.0079714662429109396)
http://instagram.com/p/BLOEERHA3HX/?tagged=painkillers	wall,0.9958;indoor,0.9898;person,0.8934;laptop,0.8205	('Topic_149', 0.029424231216298367)	('Topic_52', 0.023520223889804973)	('Topic_130', 0.01782975569640681)	('Topic_106', 0.017539946594776656)	('Topic_40', 0.017271640095296793)
http://instagram.com/p/BLGjnRghc_P/?tagged=nauseous	person,0.9964;indoor,0.9202;staring,0.1653	('Topic_86', 0.019129177541895685)	('Topic_84', 0.018983711826401579)	('Topic_43', 0.018674382985472915)	('Topic_53', 0.01204452464341017)	('Topic_118', 0.011810634543288536)
http://instagram.com/p/BL3Xq-2hnxu/?tagged=backache		('Topic_31', 0.0083021659055465824)	('Topic_121', 0.0081847038634376024)	('Topic_85', 0.0080363289988294138)	('Topic_36', 0.0079973065930214679)	('Topic_32', 0.0079714662429109396)
http://instagram.com/p/BL3sOSCgljb/?tagged=backache	NONE	('Topic_31', 0.0083021659055465824)	('Topic_121', 0.0081847038634376024)	('Topic_85', 0.0080363289988294138)	('Topic_36', 0.0079973065930214679)	('Topic_32', 0.0079714662429109396)
http://instagram.com/p/BLzq1H1BJsg/?tagged=backache	indoor,0.9676;beer,0.4095	('Topic_31', 0.0083021659055465824)	('Topic_121', 0.0081847038634376024)	('Topic_85', 0.0080363289988294138)	('Topic_36', 0.0079973065930214679)	('Topic_32', 0.0079714662429109396)
http://instagram.com/p/BL0Y47oDO8h/?tagged=backache	handcart,0.3806	('Topic_31', 0.0083021659055465824)	('Topic_121', 0.0081847038634376024)	('Topic_85', 0.0080363289988294138)	('Topic_36', 0.0079973065930214679)	('Topic_32', 0.0079714662429109396)
http://instagram.com/p/BLTNt__hYKk/?tagged=torn	person,0.9928;wall,0.9565;abstract,0.7734;silhouette,0.1826	('Topic_52', 0.034977863961528056)	('Topic_105', 0.028260128718537746)	('Topic_1', 0.023325275214503404)	('Topic_95', 0.018108209514642096)	('Topic_68', 0.012159249944216667)
http://instagram.com/p/BLR_TWfhsdx/?tagged=torn	cup,0.9927;container,0.5523;plastic,0.4250	('Topic_85', 0.025720210958717158)	('Topic_3', 0.019028636704430998)	('Topic_47', 0.018434960052042933)	('Topic_100', 0.016721412441399651)	('Topic_31', 0.0078508413623481401)
http://instagram.com/p/BLTpb-lh7aD/?tagged=torn	person,0.9995;outdoor,0.9987;tree,0.9799;people,0.8883;group,0.7632;crowd,0.0782	('Topic_138', 0.041100194900922281)	('Topic_145', 0.02103189143199612)	('Topic_28', 0.020945590424161418)	('Topic_42', 0.020196294050633386)	('Topic_24', 0.015946147720906408)
http://instagram.com/p/BLSan_fAS2z/?tagged=torn	nature,0.9941;outdoor,0.9890;crater,0.8694	('Topic_143', 0.049133686479468017)	('Topic_68', 0.012820254312130215)	('Topic_46', 0.01244979695480364)	('Topic_31', 0.0078508413623481401)	('Topic_121', 0.0077397648229020942)
http://instagram.com/p/BLHgv5SBEQJ/?tagged=medication		('Topic_31', 0.0083021659055465824)	('Topic_121', 0.0081847038634376024)	('Topic_85', 0.0080363289988294138)	('Topic_36', 0.0079973065930214679)	('Topic_32', 0.0079714662429109396)
http://instagram.com/p/BLIp1o-gcXy/?tagged=medication	NONE	('Topic_31', 0.0083021659055465824)	('Topic_121', 0.0081847038634376024)	('Topic_85', 0.0080363289988294138)	('Topic_36', 0.0079973065930214679)	('Topic_32', 0.0079714662429109396)
http://instagram.com/p/BJWK27_jKYB/?tagged=hiccups	NONE	('Topic_31', 0.0083021659055465824)	('Topic_121', 0.0081847038634376024)	('Topic_85', 0.0080363289988294138)	('Topic_36', 0.0079973065930214679)	('Topic_32', 0.0079714662429109396)
http://instagram.com/p/BK65wA-hcgE/?tagged=hiccups	indoor,0.8563	('Topic_31', 0.0083021659055465824)	('Topic_121', 0.0081847038634376024)	('Topic_85', 0.0080363289988294138)	('Topic_36', 0.0079973065930214679)	('Topic_32', 0.0079714662429109396)
http://instagram.com/p/BGs0nWjoTrw/?tagged=hiccups	building,1.0000;outdoor,0.9980;sky,0.9816;house,0.7306;store,0.3446;stone,0.2053;shop,0.0994	('Topic_77', 0.074511609024415767)	('Topic_83', 0.029876968143479437)	('Topic_38', 0.02487342811550641)	('Topic_103', 0.020255162328780694)	('Topic_113', 0.020139859709573528)
http://instagram.com/p/BK6lcMlAinH/?tagged=hiccups	person,0.9987;indoor,0.9954;baby,0.9812;toddler,0.3395	('Topic_134', 0.1036149474049694)	('Topic_130', 0.012100935660545263)	('Topic_31', 0.0074460568466932246)	('Topic_121', 0.0073407073447894124)	('Topic_85', 0.0072076327123305672)
http://instagram.com/p/BKuG7oBjoKq/?tagged=hiccups	person,0.9976;indoor,0.9645	('Topic_31', 0.0083021659055465824)	('Topic_121', 0.0081847038634376024)	('Topic_85', 0.0080363289988294138)	('Topic_36', 0.0079973065930214679)	('Topic_32', 0.0079714662429109396)
http://instagram.com/p/BLBwfi9jY3B/?tagged=dentist	posing,0.9980;man,0.9908;person,0.9624;different,0.8854;smiling,0.7389;same,0.2882	('Topic_29', 0.032326514742150099)	('Topic_85', 0.022113750296151778)	('Topic_81', 0.020389904601871473)	('Topic_0', 0.016361358659864683)	('Topic_68', 0.01621590586457863)
http://instagram.com/p/BK_k8HVAZhX/?tagged=dentist	smiling,0.7492	('Topic_31', 0.0083021659055465824)	('Topic_121', 0.0081847038634376024)	('Topic_85', 0.0080363289988294138)	('Topic_36', 0.0079973065930214679)	('Topic_32', 0.0079714662429109396)
http://instagram.com/p/BLoiL-cDY6C/?tagged=tonsillitis	person,0.9525;dressed,0.2675	('Topic_31', 0.0083021659055465824)	('Topic_121', 0.0081847038634376024)	('Topic_85', 0.0080363289988294138)	('Topic_36', 0.0079973065930214679)	('Topic_32', 0.0079714662429109396)
http://instagram.com/p/BLoDfrwDlYK/?tagged=tonsillitis	person,1.0000;indoor,0.9764;bed,0.8620;baby,0.8453	('Topic_134', 0.052055567082215502)	('Topic_91', 0.041088093603914279)	('Topic_130', 0.012100935660545263)	('Topic_103', 0.011930553111083781)	('Topic_39', 0.011892223138316119)
http://instagram.com/p/BLxAfiGBVCl/?tagged=excedrin	person,0.9987;wall,0.9950;indoor,0.9400	('Topic_1', 0.018553038338478083)	('Topic_32', 0.013578370951318463)	('Topic_14', 0.013445797539246108)	('Topic_102', 0.012744777219611998)	('Topic_65', 0.01251382714214627)
http://instagram.com/p/BLWtN10Angl/?tagged=vaccines	abstract,0.8839;screenshot,0.6786;vector	('Topic_56', 0.024016523132523254)	('Topic_100', 0.022761664110303347)	('Topic_77', 0.012190816676115115)	('Topic_23', 0.012095556784931837)	('Topic_140', 0.011966960524961214)
http://instagram.com/p/BLXX58IgRgs/?tagged=vaccines	newspaper,0.9728;text,0.9712	('Topic_31', 0.0083021659055465824)	('Topic_121', 0.0081847038634376024)	('Topic_85', 0.0080363289988294138)	('Topic_36', 0.0079973065930214679)	('Topic_32', 0.0079714662429109396)
http://instagram.com/p/BLZKUWLBbTy/?tagged=vaccines	abstract,0.7028;screenshot,0.6617	('Topic_31', 0.0083021659055465824)	('Topic_121', 0.0081847038634376024)	('Topic_85', 0.0080363289988294138)	('Topic_36', 0.0079973065930214679)	('Topic_32', 0.0079714662429109396)
http://instagram.com/p/BLX8PuNjSlB/?tagged=vaccines	text,0.9058;receipt,0.1251	('Topic_31', 0.0083021659055465824)	('Topic_121', 0.0081847038634376024)	('Topic_85', 0.0080363289988294138)	('Topic_36', 0.0079973065930214679)	('Topic_32', 0.0079714662429109396)
http://instagram.com/p/BLYnDz_hyic/?tagged=vaccines	indoor,0.9575;text,0.9318;sign,0.7487	('Topic_107', 0.029623778665267282)	('Topic_26', 0.017539034693114356)	('Topic_68', 0.012820254312130215)	('Topic_4', 0.012332423780680269)	('Topic_111', 0.011523507058463495)
http://instagram.com/p/BLYg8BQDuld/?tagged=vaccines	person,0.9998;posing,0.9866;standing,0.9591;group,0.9338;indoor,0.8848;girl,0.7853;people,0.7527;family,0.2580	('Topic_69', 0.029147228656988902)	('Topic_109', 0.023858057598114789)	('Topic_42', 0.023219084470736971)	('Topic_101', 0.019680775329289385)	('Topic_54', 0.01947912243740323)
http://instagram.com/p/BLvddbIF_WR/?tagged=medication	building,0.9906;outdoor,0.9751;house,0.4221;wood,0.4206	('Topic_88', 0.051075340738019587)	('Topic_115', 0.017508726169991728)	('Topic_77', 0.017291085758527867)	('Topic_124', 0.016298312751683273)	('Topic_69', 0.012243200704262614)
http://instagram.com/p/BLwtywxBKLa/?tagged=medication		('Topic_31', 0.0083021659055465824)	('Topic_121', 0.0081847038634376024)	('Topic_85', 0.0080363289988294138)	('Topic_36', 0.0079973065930214679)	('Topic_32', 0.0079714662429109396)
http://instagram.com/p/BLvFrJRg15a/?tagged=medication	person,0.9999;posing,0.9918;tree,0.9911;grass,0.9906;standing,0.9819;woman,0.9771;outdoor,0.9733;beautiful,0.3387	('Topic_146', 0.048659902454126255)	('Topic_9', 0.03393044978410889)	('Topic_72', 0.019281272772613083)	('Topic_36', 0.015444946779992674)	('Topic_32', 0.015425733544768746)
http://instagram.com/p/BLHPIWghvt1/?tagged=wrist	watch,0.9844	('Topic_31', 0.0083021659055465824)	('Topic_121', 0.0081847038634376024)	('Topic_85', 0.0080363289988294138)	('Topic_36', 0.0079973065930214679)	('Topic_32', 0.0079714662429109396)
http://instagram.com/p/BLFBHHygyOM/?tagged=wrist	indoor,0.9592;watch,0.9178	('Topic_31', 0.0083021659055465824)	('Topic_121', 0.0081847038634376024)	('Topic_85', 0.0080363289988294138)	('Topic_36', 0.0079973065930214679)	('Topic_32', 0.0079714662429109396)
http://instagram.com/p/BLFAEn_jKK9/?tagged=wrist	black,0.9721;watch,0.9711;indoor,0.8517	('Topic_61', 0.018141685037186488)	('Topic_133', 0.012805590751053302)	('Topic_102', 0.012744777219611999)	('Topic_1', 0.012512786669574392)	('Topic_127', 0.012330809158587204)
http://instagram.com/p/BLF02adDRpL/?tagged=wrist		('Topic_31', 0.0083021659055465824)	('Topic_121', 0.0081847038634376024)	('Topic_85', 0.0080363289988294138)	('Topic_36', 0.0079973065930214679)	('Topic_32', 0.0079714662429109396)
http://instagram.com/p/BLGRdqVBgWc/?tagged=wrist	person,0.9165;indoor,0.8776;watch,0.8704	('Topic_18', 0.053411872221938654)	('Topic_28', 0.012281036299278323)	('Topic_31', 0.0078508413623481384)	('Topic_121', 0.0077397648229020925)	('Topic_85', 0.0075994559520060623)
http://instagram.com/p/BLTlEQWFSPc/?tagged=aleve	plate,0.9994;table,0.9947;food,0.9930;cup,0.9905;coffee,0.9697;drink,0.5218;dessert,0.4709;breakfast,0.4653;meal,0.2182	('Topic_49', 0.1040497589879754)	('Topic_93', 0.032002211105322198)	('Topic_142', 0.027597005915988997)	('Topic_22', 0.026695259384791038)	('Topic_67', 0.023387770828451105)
http://instagram.com/p/BKrdeCoAZai/?tagged=aleve	staring,0.1739	('Topic_31', 0.0083021659055465824)	('Topic_121', 0.0081847038634376024)	('Topic_85', 0.0080363289988294138)	('Topic_36', 0.0079973065930214679)	('Topic_32', 0.0079714662429109396)
http://instagram.com/p/BL37772gk7o/?tagged=body	NONE	('Topic_31', 0.0083021659055465824)	('Topic_121', 0.0081847038634376024)	('Topic_85', 0.0080363289988294138)	('Topic_36', 0.0079973065930214679)	('Topic_32', 0.0079714662429109396)
http://instagram.com/p/BL4B31WhQgQ/?tagged=body	person,0.9942;clothing,0.9856;posing,0.7808;swimsuit,0.6474;dressed,0.3586;beautiful,0.2522	('Topic_36', 0.042855199445628461)	('Topic_9', 0.037102244204352944)	('Topic_60', 0.01602041603456561)	('Topic_106', 0.015900324806834811)	('Topic_132', 0.014205428197470385)
http://instagram.com/p/BL3y4DlBNaJ/?tagged=body	grass,1.0000;outdoor,0.9989;person,0.9763	('Topic_137', 0.019150184567174634)	('Topic_29', 0.013437535751305343)	('Topic_20', 0.012894241352010789)	('Topic_68', 0.012820254312130214)	('Topic_130', 0.012758769931915404)
http://instagram.com/p/BL32mB1hSNo/?tagged=body		('Topic_31', 0.0083021659055465824)	('Topic_121', 0.0081847038634376024)	('Topic_85', 0.0080363289988294138)	('Topic_36', 0.0079973065930214679)	('Topic_32', 0.0079714662429109396)
http://instagram.com/p/BL4EWcAlESq/?tagged=body	person,0.9991;outdoor,0.9882;ground,0.9550	('Topic_12', 0.018429921454109863)	('Topic_91', 0.013120477093063817)	('Topic_104', 0.012736653405700493)	('Topic_11', 0.012686366759548937)	('Topic_60', 0.012592882672273471)
http://instagram.com/p/BL4KLGwgFwh/?tagged=body	person,0.9923;indoor,0.9872;man,0.9011;ceiling,0.8007	('Topic_135', 0.029908662105280977)	('Topic_90', 0.023460806109759053)	('Topic_64', 0.017583054302743231)	('Topic_28', 0.017376653713827832)	('Topic_33', 0.012341203975754918)
http://instagram.com/p/BL4PG-lgeQ0/?tagged=body	different,0.8101;hairpiece,0.5565;colored,0.3142;same,0.1778	('Topic_29', 0.029931164842487833)	('Topic_66', 0.023705616897590719)	('Topic_4', 0.023154211724393893)	('Topic_65', 0.017597442005092702)	('Topic_144', 0.017387717912553859)
http://instagram.com/p/BL4ThNEgfxM/?tagged=body	person,0.9958;wall,0.9936;man,0.9831;indoor,0.9824	('Topic_149', 0.029424231216298367)	('Topic_31', 0.018903696918416313)	('Topic_90', 0.017731986073897501)	('Topic_32', 0.012878278559276002)	('Topic_135', 0.012722201997696345)
http://instagram.com/p/BL4hIMqg2_g/?tagged=body	person,0.9875;posing,0.7474	('Topic_31', 0.0083021659055465824)	('Topic_121', 0.0081847038634376024)	('Topic_85', 0.0080363289988294138)	('Topic_36', 0.0079973065930214679)	('Topic_32', 0.0079714662429109396)
http://instagram.com/p/BL4doY6DJO1/?tagged=body	person,0.9965;outdoor,0.9573;posing,0.7212;people,0.6271	('Topic_124', 0.016298312751683273)	('Topic_74', 0.012367674263090432)	('Topic_35', 0.011964772007808124)	('Topic_41', 0.011817928993065874)	('Topic_115', 0.011779906134130184)
http://instagram.com/p/BL4cLZZATa9/?tagged=body	person,0.9996;woman,0.9968;outdoor,0.9661;clothing,0.9448;beautiful,0.6375;posing,0.6233	('Topic_9', 0.052682126190520671)	('Topic_36', 0.027275317459460727)	('Topic_57', 0.016224697005997782)	('Topic_55', 0.015931312709315453)	('Topic_61', 0.015597877230000159)
http://instagram.com/p/BL4k8qnjDRH/?tagged=body	person,0.9992;woman,0.9895;dress,0.9187;lady,0.5664;posing,0.4021;female,0.2797	('Topic_9', 0.083841890162856134)	('Topic_108', 0.020563966671732138)	('Topic_79', 0.015867441197349261)	('Topic_109', 0.015701703938123243)	('Topic_99', 0.015492094870203661)
http://instagram.com/p/BL4zfuTjRWj/?tagged=body	sport,0.9992;person,0.9919;exercise	('Topic_94', 0.098182687586838485)	('Topic_14', 0.018481360586038928)	('Topic_31', 0.0074460568466932272)	('Topic_121', 0.007340707344789415)	('Topic_85', 0.0072076327123305689)
http://instagram.com/p/BL4a6xGhKkR/?tagged=body	person,0.9549;indoor,0.9040;couple,0.7023;dressed,0.5010;posing,0.4860	('Topic_74', 0.028105055143537439)	('Topic_50', 0.022011959559687485)	('Topic_30', 0.021878168430567904)	('Topic_21', 0.021690962433773574)	('Topic_82', 0.016758050800123735)
http://instagram.com/p/BL4w_v9gGXU/?tagged=body	person,0.9921;wall,0.9670;woman,0.9334;indoor,0.9006	('Topic_146', 0.018593659871497102)	('Topic_104', 0.017808779484578426)	('Topic_15', 0.017550925364238069)	('Topic_108', 0.016955677393015154)	('Topic_128', 0.016947186723494476)
http://instagram.com/p/BL42cnigQe2/?tagged=body	person,0.9925	('Topic_31', 0.0083021659055465824)	('Topic_121', 0.0081847038634376024)	('Topic_85', 0.0080363289988294138)	('Topic_36', 0.0079973065930214679)	('Topic_32', 0.0079714662429109396)
http://instagram.com/p/BL4gohml8B9/?tagged=body	outdoor,0.9825;person,0.9423	('Topic_31', 0.0083021659055465824)	('Topic_121', 0.0081847038634376024)	('Topic_85', 0.0080363289988294138)	('Topic_36', 0.0079973065930214679)	('Topic_32', 0.0079714662429109396)
http://instagram.com/p/BL5BMOWAejd/?tagged=body	NONE	('Topic_31', 0.0083021659055465824)	('Topic_121', 0.0081847038634376024)	('Topic_85', 0.0080363289988294138)	('Topic_36', 0.0079973065930214679)	('Topic_32', 0.0079714662429109396)
http://instagram.com/p/BLHA6FxgY3B/?tagged=dehydrated	grass,0.9884;outdoor,0.9733;animal,0.9717;ground,0.9629;mammal,0.9500;black,0.8886;giant	('Topic_96', 0.034289999439393933)	('Topic_73', 0.029914522040846617)	('Topic_59', 0.025064232850473468)	('Topic_53', 0.024777447072919703)	('Topic_122', 0.015480165873178691)
http://instagram.com/p/BLHVbylAv98/?tagged=dehydrated	several,0.1022	('Topic_31', 0.0083021659055465824)	('Topic_121', 0.0081847038634376024)	('Topic_85', 0.0080363289988294138)	('Topic_36', 0.0079973065930214679)	('Topic_32', 0.0079714662429109396)
http://instagram.com/p/BLHy_lqDTW2/?tagged=dehydrated	indoor,0.9044;food,0.8188;looking,0.8099;dish,0.7318;decorated,0.5606;colored,0.1467	('Topic_25', 0.025819232882414434)	('Topic_125', 0.021195971180421068)	('Topic_118', 0.020541147902771291)	('Topic_139', 0.020436289787070776)	('Topic_130', 0.016163042758853479)
http://instagram.com/p/BLnBesrlgFH/?tagged=vision	outdoor,0.9994;tree,0.9993;road,0.9936;blue,0.9722;transport,0.8559;parked,0.8488;car,0.2208	('Topic_13', 0.16818590798520294)	('Topic_123', 0.034566363201923633)	('Topic_126', 0.015536125916661243)	('Topic_11', 0.01538184967444459)	('Topic_86', 0.01075110762509123)
http://instagram.com/p/BLoCs0cAPTg/?tagged=vision	text,0.9386	('Topic_31', 0.0083021659055465824)	('Topic_121', 0.0081847038634376024)	('Topic_85', 0.0080363289988294138)	('Topic_36', 0.0079973065930214679)	('Topic_32', 0.0079714662429109396)
http://instagram.com/p/BLoPmSvD3gV/?tagged=vision		('Topic_31', 0.0083021659055465824)	('Topic_121', 0.0081847038634376024)	('Topic_85', 0.0080363289988294138)	('Topic_36', 0.0079973065930214679)	('Topic_32', 0.0079714662429109396)
http://instagram.com/p/BLmsXd7hH9Q/?tagged=vision	man,0.9945;person,0.9796;necktie,0.7503	('Topic_35', 0.030735959121313168)	('Topic_53', 0.024125027981217569)	('Topic_83', 0.018252931777623979)	('Topic_31', 0.0078508413623481401)	('Topic_121', 0.0077397648229020942)
http://instagram.com/p/BLmKPpiBKuo/?tagged=vision		('Topic_31', 0.0083021659055465824)	('Topic_121', 0.0081847038634376024)	('Topic_85', 0.0080363289988294138)	('Topic_36', 0.0079973065930214679)	('Topic_32', 0.0079714662429109396)
http://instagram.com/p/BLoWcVUhCyD/?tagged=vision	car,0.9998;outdoor,0.9334;parked,0.6763	('Topic_13', 0.047711232203880329)	('Topic_123', 0.011881528046065779)	('Topic_8', 0.010801055989776976)	('Topic_31', 0.0078508413623481384)	('Topic_121', 0.0077397648229020925)
http://instagram.com/p/BLmujHIhs93/?tagged=vision	building,0.9964;outdoor,0.8744;toy,0.6927;yellow,0.6665;orange,0.6216;doll,0.5722	('Topic_0', 0.031941240646032425)	('Topic_103', 0.021201881444859915)	('Topic_50', 0.020983128363014792)	('Topic_99', 0.020685388865592909)	('Topic_42', 0.020196294050633386)
http://instagram.com/p/BLsvRTvDjVi/?tagged=pimples	person,0.9816;sign,0.8282;girl,0.7885;reading,0.7770	('Topic_115', 0.04042400631343792)	('Topic_27', 0.023593596275691409)	('Topic_141', 0.023568072706112938)	('Topic_20', 0.012229422258169087)	('Topic_109', 0.011592024152383669)
http://instagram.com/p/BLr2jCWA9N1/?tagged=pimples	NONE	('Topic_31', 0.0083021659055465824)	('Topic_121', 0.0081847038634376024)	('Topic_85', 0.0080363289988294138)	('Topic_36', 0.0079973065930214679)	('Topic_32', 0.0079714662429109396)
http://instagram.com/p/BLpbn43A4Zt/?tagged=pimples	person,0.9919;indoor,0.9391	('Topic_31', 0.0083021659055465824)	('Topic_121', 0.0081847038634376024)	('Topic_85', 0.0080363289988294138)	('Topic_36', 0.0079973065930214679)	('Topic_32', 0.0079714662429109396)
http://instagram.com/p/BKf7RbND3rI/?tagged=pimples	person,0.9778;clothing,0.9601;indoor,0.9010;black,0.7169;posing,0.6606;scarf,0.5282;close,0.3595	('Topic_37', 0.029973206867296671)	('Topic_91', 0.020699823308586048)	('Topic_71', 0.020205852862201248)	('Topic_63', 0.019206901799605536)	('Topic_31', 0.016371399308351416)
http://instagram.com/p/BLTkcxqAyWW/?tagged=inhaler	bear,0.9977;teddy,0.9902;coffee,0.9845;cup,0.9674;sitting,0.9565;indoor,0.9370;stuffed,0.5780	('Topic_103', 0.050023561846888526)	('Topic_144', 0.024981297351042344)	('Topic_49', 0.024036744819602655)	('Topic_101', 0.020559573103532004)	('Topic_57', 0.020461622031880233)
http://instagram.com/p/BLPpCWCjpAt/?tagged=inhaler	person,0.9616;animal,0.8742;sloth,0.8162;mammal,0.7626	('Topic_21', 0.022809335015463086)	('Topic_98', 0.017850577177988616)	('Topic_114', 0.017089740123403373)	('Topic_126', 0.012210404955437704)	('Topic_11', 0.012032265550879412)
http://instagram.com/p/BKOx-B6Dqzf/?tagged=inhaler	person,1.0000;outdoor,0.9971;posing,0.9523;group,0.9194;girl,0.7521;people,0.6812;sport,0.6759;crowd,0.0059	('Topic_138', 0.042335953902842748)	('Topic_42', 0.03271774445228038)	('Topic_57', 0.019587011075297638)	('Topic_79', 0.019260296329724175)	('Topic_28', 0.019154995050195387)
http://instagram.com/p/BITh0wYAdtM/?tagged=inhaler	mountain,1.0000;outdoor,0.9995;nature,0.9886;valley,0.9318;canyon,0.8927;person,0.8505;hillside,0.1134	('Topic_10', 0.17893500729113362)	('Topic_36', 0.011173203879732143)	('Topic_29', 0.011037452154603047)	('Topic_137', 0.010768362577243043)	('Topic_20', 0.010591195783713401)
http://instagram.com/p/BL2Nlp6Asxe/?tagged=achy	person,0.9992;man,0.9810;indoor,0.9590;vessel,0.5463;bath,0.3398;tub,0.3352;bathtub,0.3249	('Topic_65', 0.19881192445495485)	('Topic_102', 0.015429827419040493)	('Topic_32', 0.011153132723614947)	('Topic_97', 0.010578573511793343)	('Topic_133', 0.010518379101796845)
http://instagram.com/p/BL3avAKDC6I/?tagged=achy	person,0.9608	('Topic_31', 0.0083021659055465824)	('Topic_121', 0.0081847038634376024)	('Topic_85', 0.0080363289988294138)	('Topic_36', 0.0079973065930214679)	('Topic_32', 0.0079714662429109396)
http://instagram.com/p/BLcw_2fgTiA/?tagged=recovery	person,0.9979;woman,0.9410;outdoor,0.8742;posing,0.7877	('Topic_106', 0.023268766630638201)	('Topic_32', 0.018607098595137549)	('Topic_31', 0.013174876882554769)	('Topic_91', 0.012443993424606562)	('Topic_74', 0.012367674263090432)
http://instagram.com/p/BL6Mb-wB2ve/?tagged=stroke	text,0.9971;posing,0.9793;person,0.9145;group,0.8543;different,0.5065	('Topic_90', 0.022310491018166036)	('Topic_35', 0.022273979499229223)	('Topic_149', 0.017085664852384094)	('Topic_126', 0.01705964049865941)	('Topic_106', 0.01667993926257701)
http://instagram.com/p/BL7AmFoAYK5/?tagged=stroke	indoor,0.9548;wearing,0.7749;colorful,0.6324;thread,0.5674;colored,0.1997	('Topic_87', 0.054878808525520191)	('Topic_140', 0.043481017360220739)	('Topic_102', 0.016942918082486606)	('Topic_120', 0.016214082979372029)	('Topic_143', 0.011627934727463447)
http://instagram.com/p/BLZ6U2zgepK/?tagged=symptoms	abstract,0.8364	('Topic_31', 0.0083021659055465824)	('Topic_121', 0.0081847038634376024)	('Topic_85', 0.0080363289988294138)	('Topic_36', 0.0079973065930214679)	('Topic_32', 0.0079714662429109396)
http://instagram.com/p/BLYbW2aD4if/?tagged=symptoms	person,0.9973;woman,0.9873;lady,0.5467;posing,0.4067;beautiful,0.3411;underwear,0.2297	('Topic_9', 0.083841890162856161)	('Topic_36', 0.063628375427185441)	('Topic_31', 0.017136592715869047)	('Topic_14', 0.011560442089403872)	('Topic_74', 0.011211552830316544)
http://instagram.com/p/BKLEipBg09p/?tagged=symptoms	businesscard,0.2581	('Topic_31', 0.0083021659055465824)	('Topic_121', 0.0081847038634376024)	('Topic_85', 0.0080363289988294138)	('Topic_36', 0.0079973065930214679)	('Topic_32', 0.0079714662429109396)
http://instagram.com/p/BLYHKIHApaH/?tagged=tonsillitis	person,0.9999;man,0.9995;glasses,0.9795	('Topic_6', 0.024117114022537692)	('Topic_17', 0.019027566640463484)	('Topic_133', 0.018845842419957001)	('Topic_99', 0.018018650971356846)	('Topic_31', 0.0078508413623481401)
http://instagram.com/p/BK6QBTfhHzA/?tagged=contagious	person,0.9975;wall,0.9961;indoor,0.9852;floor,0.9587	('Topic_5', 0.02360608439432715)	('Topic_29', 0.018473524770764738)	('Topic_125', 0.017652853423362477)	('Topic_1', 0.017596455178641862)	('Topic_31', 0.013174876882554771)
http://instagram.com/p/BK7GUFMApIQ/?tagged=contagious	grass,0.9997;person,0.9970;outdoor,0.9874;posing,0.4585	('Topic_66', 0.017976796861729167)	('Topic_149', 0.017966591144575279)	('Topic_71', 0.017602436583743233)	('Topic_29', 0.012744704734903188)	('Topic_74', 0.012367674263090427)
http://instagram.com/p/BK4c5hMgJ1s/?tagged=contagious	person,0.9990;man,0.9973;outdoor,0.9746;posing,0.7830;close,0.2746	('Topic_91', 0.017281775808885222)	('Topic_149', 0.017085664852384091)	('Topic_87', 0.016743310900343356)	('Topic_50', 0.016564031327519369)	('Topic_78', 0.015579552247141826)
http://instagram.com/p/BK54J9SjpQZ/?tagged=contagious	person,0.9998;wall,0.9508;indoor,0.9024;young,0.7769	('Topic_133', 0.01787416246312375)	('Topic_134', 0.01768264686704624)	('Topic_114', 0.017089740123403373)	('Topic_32', 0.012878278559276004)	('Topic_14', 0.012752540550177376)
http://instagram.com/p/BK5yOhQAUEo/?tagged=contagious	person,0.9999;wall,0.9968;man,0.9962;indoor,0.9700;glasses,0.8510	('Topic_17', 0.022609600157810848)	('Topic_125', 0.02223523834863942)	('Topic_14', 0.017575194451088863)	('Topic_133', 0.016997768074340835)	('Topic_58', 0.016060643093728916)
http://instagram.com/p/BK6cuqrA7V6/?tagged=contagious	NONE	('Topic_31', 0.0083021659055465824)	('Topic_121', 0.0081847038634376024)	('Topic_85', 0.0080363289988294138)	('Topic_36', 0.0079973065930214679)	('Topic_32', 0.0079714662429109396)
http://instagram.com/p/BK6roO1DPe4/?tagged=crutches	outdoor,0.9999;sky,0.9994;ground,0.9950;bicycle,0.9203;way,0.6858;sidewalk,0.5205	('Topic_74', 0.031984728811873517)	('Topic_6', 0.031122025900453366)	('Topic_52', 0.026514864010245772)	('Topic_12', 0.026232285433463984)	('Topic_84', 0.02151512991255803)
http://instagram.com/p/BI1PWI_gKzm/?tagged=crutches	person,0.9999;ground,0.9959;group,0.9749;posing,0.9650;team,0.4849;several,0.1408	('Topic_141', 0.052524709930032422)	('Topic_147', 0.025850841558127176)	('Topic_29', 0.016746632755982357)	('Topic_57', 0.016224697005997782)	('Topic_144', 0.015762326354035665)
http://instagram.com/p/BK6rUKbAkFz/?tagged=crutches	outdoor,0.9991;tree,0.9953;man,0.9869;person,0.9559;golf,0.6132;outdoor	('Topic_105', 0.025618391896445363)	('Topic_137', 0.02165826002243466)	('Topic_127', 0.020988384186002979)	('Topic_50', 0.020983128363014792)	('Topic_135', 0.016726233558715803)
http://instagram.com/p/BK4vx7wDFrc/?tagged=crutches	person,0.9653	('Topic_31', 0.0083021659055465824)	('Topic_121', 0.0081847038634376024)	('Topic_85', 0.0080363289988294138)	('Topic_36', 0.0079973065930214679)	('Topic_32', 0.0079714662429109396)
http://instagram.com/p/BJrDjcUh_I4/?tagged=crutches	person,0.9959;floor,0.9322	('Topic_31', 0.0083021659055465824)	('Topic_121', 0.0081847038634376024)	('Topic_85', 0.0080363289988294138)	('Topic_36', 0.0079973065930214679)	('Topic_32', 0.0079714662429109396)
http://instagram.com/p/BL61UBbDHr8/?tagged=nausea		('Topic_31', 0.0083021659055465824)	('Topic_121', 0.0081847038634376024)	('Topic_85', 0.0080363289988294138)	('Topic_36', 0.0079973065930214679)	('Topic_32', 0.0079714662429109396)
http://instagram.com/p/BLMHPPvB_lP/?tagged=icky	outdoor,0.8827	('Topic_31', 0.0083021659055465824)	('Topic_121', 0.0081847038634376024)	('Topic_85', 0.0080363289988294138)	('Topic_36', 0.0079973065930214679)	('Topic_32', 0.0079714662429109396)
http://instagram.com/p/BJykozXh4Li/?tagged=icky	person,0.9991;sport,0.9020;people,0.7286;group,0.7271;water	('Topic_138', 0.059110564046536716)	('Topic_148', 0.039503249330646986)	('Topic_42', 0.029217276864876015)	('Topic_137', 0.020691162416612327)	('Topic_101', 0.020559573103532014)
http://instagram.com/p/BL2mdHJhH26/?tagged=tylenol	person,0.9992;wall,0.9541;indoor,0.9201;dark,0.3718	('Topic_24', 0.023319314746818025)	('Topic_121', 0.018798347416512502)	('Topic_65', 0.017597442005092698)	('Topic_122', 0.012145789116460753)	('Topic_133', 0.012145342427262205)
http://instagram.com/p/BL2PecnA61Q/?tagged=tylenol	bed,0.9968;laying,0.9886;indoor,0.9758;wall,0.9506;baby,0.9238;person,0.8604;lying,0.8285;sleeping,0.5040	('Topic_134', 0.033656660727185053)	('Topic_61', 0.03326176680291229)	('Topic_17', 0.024459657941643644)	('Topic_59', 0.023992888035521503)	('Topic_91', 0.019815030683797755)
http://instagram.com/p/BL5COaFgvo_/?tagged=tylenol	person,0.9995;wall,0.9964;posing,0.9562;indoor,0.9217;group,0.6995;people,0.6892;helmet,0.2100	('Topic_144', 0.020019897431357705)	('Topic_99', 0.019761732485685322)	('Topic_88', 0.01942640097083851)	('Topic_132', 0.018532518824292885)	('Topic_57', 0.015500222112195601)
http://instagram.com/p/BLOm0vTgvTZ/?tagged=dieting	NONE	('Topic_31', 0.0083021659055465824)	('Topic_121', 0.0081847038634376024)	('Topic_85', 0.0080363289988294138)	('Topic_36', 0.0079973065930214679)	('Topic_32', 0.0079714662429109396)
http://instagram.com/p/BLPi_qWAfzW/?tagged=vertigo		('Topic_31', 0.0083021659055465824)	('Topic_121', 0.0081847038634376024)	('Topic_85', 0.0080363289988294138)	('Topic_36', 0.0079973065930214679)	('Topic_32', 0.0079714662429109396)
http://instagram.com/p/BLPqek0A0x-/?tagged=vertigo		('Topic_31', 0.0083021659055465824)	('Topic_121', 0.0081847038634376024)	('Topic_85', 0.0080363289988294138)	('Topic_36', 0.0079973065930214679)	('Topic_32', 0.0079714662429109396)
http://instagram.com/p/BLU35cLBL62/?tagged=vertigo	person,0.9626;food,0.8845;dessert,0.5129;meal,0.1936	('Topic_67', 0.029417065683678734)	('Topic_27', 0.01786477623982986)	('Topic_142', 0.017524968427363247)	('Topic_22', 0.016390754434381462)	('Topic_110', 0.012568693231065254)
http://instagram.com/p/BLT9cNIgjen/?tagged=vaccination	text,0.9010	('Topic_31', 0.0083021659055465824)	('Topic_121', 0.0081847038634376024)	('Topic_85', 0.0080363289988294138)	('Topic_36', 0.0079973065930214679)	('Topic_32', 0.0079714662429109396)
http://instagram.com/p/BLO9czVFdvZ/?tagged=vaccination	person,0.9944;standing,0.8482;people,0.6916;posing,0.6508;group,0.6182	('Topic_42', 0.032082402159862161)	('Topic_37', 0.022016604241177743)	('Topic_149', 0.017085664852384091)	('Topic_128', 0.016116243210433718)	('Topic_85', 0.012302160952833241)
http://instagram.com/p/BJx8RDmhQEN/?tagged=vaccination	outdoor,0.9995;sky,0.9990;ground,0.9669;people,0.6666	('Topic_12', 0.02893732619626202)	('Topic_145', 0.02320067401049445)	('Topic_124', 0.016298312751683273)	('Topic_29', 0.012744704734903189)	('Topic_98', 0.012121757142127071)
http://instagram.com/p/BLnv8fnDMt2/?tagged=pneumonia	person,0.9800;man,0.9752;shop,0.1183	('Topic_38', 0.030282131680203998)	('Topic_21', 0.018009050461602991)	('Topic_140', 0.018007212193864912)	('Topic_33', 0.013012099776952425)	('Topic_31', 0.0078508413623481384)
http://instagram.com/p/BLoCTQFjL6q/?tagged=pneumonia	indoor,0.9881;person,0.9302	('Topic_31', 0.0083021659055465824)	('Topic_121', 0.0081847038634376024)	('Topic_85', 0.0080363289988294138)	('Topic_36', 0.0079973065930214679)	('Topic_32', 0.0079714662429109396)
http://instagram.com/p/BLoCiRRAqyM/?tagged=pneumonia	person,0.9951;indoor,0.9179	('Topic_31', 0.0083021659055465824)	('Topic_121', 0.0081847038634376024)	('Topic_85', 0.0080363289988294138)	('Topic_36', 0.0079973065930214679)	('Topic_32', 0.0079714662429109396)
http://instagram.com/p/BLouH9qhfIo/?tagged=pneumonia	person,0.9992;indoor,0.9427;baby,0.9396;bed,0.8116	('Topic_91', 0.052545733675637363)	('Topic_134', 0.029140286938769321)	('Topic_39', 0.017621043174177665)	('Topic_130', 0.012100935660545261)	('Topic_11', 0.012032265550879412)
http://instagram.com/p/BLpL-wmhLYR/?tagged=pneumonia	dog,0.9999;indoor,0.9916;sitting,0.9902;white,0.7529;mammal,0.5718	('Topic_101', 0.060711198146245864)	('Topic_59', 0.027522099402220619)	('Topic_114', 0.016251807024115016)	('Topic_20', 0.011629797125118619)	('Topic_98', 0.011527410975504348)
http://instagram.com/p/BL6UJ07DbTz/?tagged=killing	animal,0.8174	('Topic_31', 0.0083021659055465824)	('Topic_121', 0.0081847038634376024)	('Topic_85', 0.0080363289988294138)	('Topic_36', 0.0079973065930214679)	('Topic_32', 0.0079714662429109396)
http://instagram.com/p/BL5iJuMjI-V/?tagged=killing	person,0.9992;man,0.9773;sport,0.8285;athletic	('Topic_131', 0.091341811970446107)	('Topic_94', 0.017979207084776825)	('Topic_14', 0.01275254055017737)	('Topic_31', 0.0074460568466932237)	('Topic_121', 0.0073407073447894116)
http://instagram.com/p/BL6pazwgbcG/?tagged=killing	sky,0.9955;outdoor,0.9912;animal,0.8287;deer,0.7926;mammal,0.6831;buck,0.1973	('Topic_7', 0.098903966210535446)	('Topic_59', 0.021042432224736837)	('Topic_23', 0.020786118650314264)	('Topic_20', 0.0162795185203106)	('Topic_117', 0.014961710433865995)
http://instagram.com/p/BL6aZWOggPI/?tagged=killing	person,0.9917;clothing,0.9885;indoor,0.9703;wall,0.9620;woman,0.9258;standing,0.8250;posing,0.7497;dress,0.6534	('Topic_146', 0.039161242472582847)	('Topic_9', 0.03393044978410889)	('Topic_85', 0.024972621332104379)	('Topic_29', 0.020064327613290377)	('Topic_126', 0.014872050217853594)
http://instagram.com/p/BLZOhadjYQD/?tagged=numb	person,0.9611;young,0.8626;little,0.8200	('Topic_134', 0.030724418940097434)	('Topic_91', 0.019160728761967519)	('Topic_42', 0.017449791250544921)	('Topic_85', 0.01363970762090976)	('Topic_31', 0.0078508413623481401)
http://instagram.com/p/BLYI1E_BMxU/?tagged=numb	person,0.9962;man,0.9706;indoor,0.8798;feet,0.3156	('Topic_105', 0.022531308682676204)	('Topic_98', 0.017850577177988616)	('Topic_106', 0.017539946594776656)	('Topic_28', 0.017376653713827836)	('Topic_148', 0.016969438320009484)
http://instagram.com/p/BLYve6NFvgD/?tagged=numb	building,0.9962;outdoor,0.9730;old,0.6417;stone,0.1634	('Topic_1', 0.034782915286226505)	('Topic_33', 0.023798844047478007)	('Topic_77', 0.023019905794389409)	('Topic_113', 0.017526235732950424)	('Topic_6', 0.017144830532500904)
http://instagram.com/p/BLHFZvYBW33/?tagged=elbow		('Topic_31', 0.0083021659055465824)	('Topic_121', 0.0081847038634376024)	('Topic_85', 0.0080363289988294138)	('Topic_36', 0.0079973065930214679)	('Topic_32', 0.0079714662429109396)
http://instagram.com/p/BLG94LuAiRn/?tagged=elbow	sport,0.8977	('Topic_31', 0.0083021659055465824)	('Topic_121', 0.0081847038634376024)	('Topic_85', 0.0080363289988294138)	('Topic_36', 0.0079973065930214679)	('Topic_32', 0.0079714662429109396)
http://instagram.com/p/BLHkVRXBvdw/?tagged=elbow		('Topic_31', 0.0083021659055465824)	('Topic_121', 0.0081847038634376024)	('Topic_85', 0.0080363289988294138)	('Topic_36', 0.0079973065930214679)	('Topic_32', 0.0079714662429109396)
http://instagram.com/p/BLHG7ryhmSj/?tagged=elbow	skating,0.9919;floor,0.9437;person,0.9245;sport,0.7266	('Topic_14', 0.018481360586038921)	('Topic_94', 0.017979207084776835)	('Topic_68', 0.017888069980078213)	('Topic_131', 0.016867151504246034)	('Topic_85', 0.012936452748192108)
http://instagram.com/p/BLHH4ozhxLu/?tagged=elbow	skating,0.9637;sport,0.7102;night,0.2515	('Topic_86', 0.031209680879703081)	('Topic_43', 0.018674382985472915)	('Topic_71', 0.018559344906308776)	('Topic_114', 0.011978525436213333)	('Topic_31', 0.0078508413623481401)
http://instagram.com/p/BLVFsD6gYmD/?tagged=exhaustion	person,0.9987	('Topic_31', 0.0083021659055465824)	('Topic_121', 0.0081847038634376024)	('Topic_85', 0.0080363289988294138)	('Topic_36', 0.0079973065930214679)	('Topic_32', 0.0079714662429109396)
http://instagram.com/p/BLWIeL9jujC/?tagged=exhaustion	person,0.9998;indoor,0.8580;posing,0.8468;group,0.8336;people,0.6642	('Topic_24', 0.022175937168341979)	('Topic_33', 0.017184026265896886)	('Topic_126', 0.017059640498659406)	('Topic_132', 0.014901939577413715)	('Topic_31', 0.012528894829040481)
http://instagram.com/p/BLWkb5_hZhJ/?tagged=exhaustion	person,0.9947;hand,0.7082	('Topic_31', 0.0083021659055465824)	('Topic_121', 0.0081847038634376024)	('Topic_85', 0.0080363289988294138)	('Topic_36', 0.0079973065930214679)	('Topic_32', 0.0079714662429109396)
http://instagram.com/p/BKzSHq2gvJI/?tagged=vomit	NONE	('Topic_31', 0.0083021659055465824)	('Topic_121', 0.0081847038634376024)	('Topic_85', 0.0080363289988294138)	('Topic_36', 0.0079973065930214679)	('Topic_32', 0.0079714662429109396)
http://instagram.com/p/BIPXTH0gIlU/?tagged=vomit	person,0.9996;woman,0.9627	('Topic_31', 0.0083021659055465824)	('Topic_121', 0.0081847038634376024)	('Topic_85', 0.0080363289988294138)	('Topic_36', 0.0079973065930214679)	('Topic_32', 0.0079714662429109396)
http://instagram.com/p/BK7P9cfgsj8/?tagged=vomit	person,0.9971	('Topic_31', 0.0083021659055465824)	('Topic_121', 0.0081847038634376024)	('Topic_85', 0.0080363289988294138)	('Topic_36', 0.0079973065930214679)	('Topic_32', 0.0079714662429109396)
http://instagram.com/p/BK0GJ6WDcK9/?tagged=vomit	text,0.8632	('Topic_31', 0.0083021659055465824)	('Topic_121', 0.0081847038634376024)	('Topic_85', 0.0080363289988294138)	('Topic_36', 0.0079973065930214679)	('Topic_32', 0.0079714662429109396)
http://instagram.com/p/BJQIw4Gj-3l/?tagged=vomit	person,0.9722;outdoor,0.9672	('Topic_31', 0.0083021659055465824)	('Topic_121', 0.0081847038634376024)	('Topic_85', 0.0080363289988294138)	('Topic_36', 0.0079973065930214679)	('Topic_32', 0.0079714662429109396)
http://instagram.com/p/BK2zVmmApAZ/?tagged=vomit	outdoor,0.9994;person,0.9896;tree,0.9887	('Topic_1', 0.018553038338478094)	('Topic_145', 0.018421663530794968)	('Topic_95', 0.01305236113041347)	('Topic_4', 0.012332423780680267)	('Topic_28', 0.012281036299278325)
http://instagram.com/p/BLlZR_MgytT/?tagged=vaccinate	person,0.9965;woman,0.9924;indoor,0.9256;lady,0.7721;beautiful,0.3867;female,0.2700	('Topic_9', 0.052682126190520678)	('Topic_36', 0.042855199445628475)	('Topic_102', 0.021344306085196496)	('Topic_99', 0.020685388865592909)	('Topic_70', 0.020479626191745624)
http://instagram.com/p/BLkRwhpjX8O/?tagged=vaccinate	indoor,0.8502	('Topic_31', 0.0083021659055465824)	('Topic_121', 0.0081847038634376024)	('Topic_85', 0.0080363289988294138)	('Topic_36', 0.0079973065930214679)	('Topic_32', 0.0079714662429109396)
http://instagram.com/p/BLly6hYBJsv/?tagged=vaccinate	indoor,0.9690;clothing,0.9658;person,0.8522	('Topic_20', 0.018934493020914493)	('Topic_130', 0.018799021600819105)	('Topic_106', 0.012453206151097188)	('Topic_19', 0.012408517177666077)	('Topic_38', 0.012161376673492895)
http://instagram.com/p/BLj53MrF23a/?tagged=vaccinate	person,0.9885;woman,0.9767;indoor,0.8694;posing,0.5876;beautiful,0.2562	('Topic_48', 0.022026873629721479)	('Topic_36', 0.017716806743383204)	('Topic_91', 0.017281775808885222)	('Topic_98', 0.016975339207672472)	('Topic_60', 0.016805918725817718)
http://instagram.com/p/BLkcnN7A5cK/?tagged=vaccinate	person,0.9956;woman,0.9917;indoor,0.9342;lady,0.7464;beautiful,0.3436	('Topic_9', 0.044369345709620311)	('Topic_99', 0.016251693259372962)	('Topic_21', 0.016243034201605461)	('Topic_32', 0.012246839123172756)	('Topic_29', 0.012119814604279858)
http://instagram.com/p/BLj8xTlANaR/?tagged=vaccinate	cabinet,0.9992;person,0.9958;indoor,0.9653;little,0.8909;toddler,0.6727;baby,0.6397	('Topic_134', 0.13028215345725966)	('Topic_98', 0.016181917863080354)	('Topic_91', 0.011280737730654446)	('Topic_95', 0.011222172915939299)	('Topic_17', 0.011166247460392959)
http://instagram.com/p/BLeo8aljjjX/?tagged=vaccinate	person,0.9999;wall,0.9952;sitting,0.9752;indoor,0.9689;little,0.7902;baby,0.6453	('Topic_134', 0.078349213503367196)	('Topic_60', 0.026407004025344096)	('Topic_91', 0.016474031726043694)	('Topic_98', 0.016181917863080351)	('Topic_24', 0.015946147720906408)
http://instagram.com/p/BLmrvdTjVXA/?tagged=vaccinate	screenshot,0.1968	('Topic_31', 0.0083021659055465824)	('Topic_121', 0.0081847038634376024)	('Topic_85', 0.0080363289988294138)	('Topic_36', 0.0079973065930214679)	('Topic_32', 0.0079714662429109396)
http://instagram.com/p/BK5MM5zgODG/?tagged=vaccines	text,0.9164	('Topic_31', 0.0083021659055465824)	('Topic_121', 0.0081847038634376024)	('Topic_85', 0.0080363289988294138)	('Topic_36', 0.0079973065930214679)	('Topic_32', 0.0079714662429109396)
http://instagram.com/p/BK44fyuBIZl/?tagged=vaccines	text,0.9013	('Topic_31', 0.0083021659055465824)	('Topic_121', 0.0081847038634376024)	('Topic_85', 0.0080363289988294138)	('Topic_36', 0.0079973065930214679)	('Topic_32', 0.0079714662429109396)
http://instagram.com/p/BKyDpJEBUww/?tagged=vaccines	person,0.9822;indoor,0.8515	('Topic_31', 0.0083021659055465824)	('Topic_121', 0.0081847038634376024)	('Topic_85', 0.0080363289988294138)	('Topic_36', 0.0079973065930214679)	('Topic_32', 0.0079714662429109396)
http://instagram.com/p/BK1-iZZADfi/?tagged=vaccines	screenshot,0.9432;abstract,0.9254	('Topic_31', 0.0083021659055465824)	('Topic_121', 0.0081847038634376024)	('Topic_85', 0.0080363289988294138)	('Topic_36', 0.0079973065930214679)	('Topic_32', 0.0079714662429109396)
http://instagram.com/p/BK0gtMRh7bo/?tagged=vaccines	text,0.9431	('Topic_31', 0.0083021659055465824)	('Topic_121', 0.0081847038634376024)	('Topic_85', 0.0080363289988294138)	('Topic_36', 0.0079973065930214679)	('Topic_32', 0.0079714662429109396)
http://instagram.com/p/BK6pk55BIzp/?tagged=vaccines	person,0.9992;woman,0.9056;posing,0.4211	('Topic_132', 0.01652214595465647)	('Topic_31', 0.013891093031251836)	('Topic_74', 0.013040009049063233)	('Topic_97', 0.012878874378925636)	('Topic_68', 0.012820254312130217)
http://instagram.com/p/BLwkLTNguLC/?tagged=ouch	text,0.9840;newspaper,0.9499;book,0.9038;sign,0.6458	('Topic_26', 0.051007653148047387)	('Topic_87', 0.029064225706639375)	('Topic_29', 0.024202344806626287)	('Topic_98', 0.012121757142127073)	('Topic_144', 0.011658897876692317)
http://instagram.com/p/BLuOjELF7I6/?tagged=ouch	tree,0.9990;outdoor,0.9937;helmet,0.3458;bicycle,0.3327	('Topic_88', 0.068261800845604223)	('Topic_52', 0.023520223889804973)	('Topic_36', 0.012901454284508486)	('Topic_144', 0.011658897876692316)	('Topic_38', 0.011534343628336007)
http://instagram.com/p/BLwhvckjJA3/?tagged=ouch	outdoor,0.9992;truck,0.9955;car,0.9906;transport,0.9876;grass,0.9698;parked,0.9090;military	('Topic_13', 0.27742990638868714)	('Topic_66', 0.02010501698112499)	('Topic_95', 0.016281741178741312)	('Topic_54', 0.016049109227362472)	('Topic_11', 0.016044640245545756)
http://instagram.com/p/BLw9KmUgeQF/?tagged=ouch	indoor,0.9081	('Topic_31', 0.0083021659055465824)	('Topic_121', 0.0081847038634376024)	('Topic_85', 0.0080363289988294138)	('Topic_36', 0.0079973065930214679)	('Topic_32', 0.0079714662429109396)
http://instagram.com/p/BLb3veKA6ea/?tagged=sunscreen	ocean	('Topic_31', 0.0083021659055465824)	('Topic_121', 0.0081847038634376024)	('Topic_85', 0.0080363289988294138)	('Topic_36', 0.0079973065930214679)	('Topic_32', 0.0079714662429109396)
http://instagram.com/p/BLb5cyuDOwu/?tagged=sunscreen	car,0.9980;outdoor,0.9253;pile,0.5587;truck,0.5154;stacked,0.4482;stack,0.2142;several,0.1261	('Topic_55', 0.069795337303478255)	('Topic_43', 0.04014594362310181)	('Topic_8', 0.033678874688673366)	('Topic_86', 0.020673907464460507)	('Topic_39', 0.020221966954755932)
http://instagram.com/p/BLLwbu9DSnD/?tagged=aching	person,0.9807;floor,0.9384;indoor,0.8973	('Topic_109', 0.02430269617928273)	('Topic_32', 0.013578370951318464)	('Topic_149', 0.012903044064981358)	('Topic_65', 0.012513827142146274)	('Topic_61', 0.012101433368282788)
http://instagram.com/p/BLMRd-TDcyq/?tagged=aching	person,0.9935;woman,0.9052	('Topic_31', 0.0083021659055465824)	('Topic_121', 0.0081847038634376024)	('Topic_85', 0.0080363289988294138)	('Topic_36', 0.0079973065930214679)	('Topic_32', 0.0079714662429109396)
http://instagram.com/p/BLK3c-8g1H3/?tagged=aching	person,0.9991;hand,0.6872	('Topic_31', 0.0083021659055465824)	('Topic_121', 0.0081847038634376024)	('Topic_85', 0.0080363289988294138)	('Topic_36', 0.0079973065930214679)	('Topic_32', 0.0079714662429109396)
http://instagram.com/p/BJhtlk-gM-k/?tagged=aching	NONE	('Topic_31', 0.0083021659055465824)	('Topic_121', 0.0081847038634376024)	('Topic_85', 0.0080363289988294138)	('Topic_36', 0.0079973065930214679)	('Topic_32', 0.0079714662429109396)
http://instagram.com/p/BLMquSOhYXp/?tagged=aching	mountain,1.0000;sky,0.9984;outdoor,0.9959;nature,0.9909;valley,0.9812;snow,0.9583;canyon,0.9559;slope,0.3166;hillside,0.1156;distance,0.1101	('Topic_10', 0.24092748979511974)	('Topic_66', 0.026855377298307)	('Topic_136', 0.017973837879679398)	('Topic_32', 0.01421087510850586)	('Topic_120', 0.013021720127292843)
http://instagram.com/p/BLZ4kh0gmJK/?tagged=colds	indoor,0.9671	('Topic_31', 0.0083021659055465824)	('Topic_121', 0.0081847038634376024)	('Topic_85', 0.0080363289988294138)	('Topic_36', 0.0079973065930214679)	('Topic_32', 0.0079714662429109396)
http://instagram.com/p/BLXmFzgjM1w/?tagged=colds	person,0.9988	('Topic_31', 0.0083021659055465824)	('Topic_121', 0.0081847038634376024)	('Topic_85', 0.0080363289988294138)	('Topic_36', 0.0079973065930214679)	('Topic_32', 0.0079714662429109396)
http://instagram.com/p/BLI-w3lhzzv/?tagged=pollen	plate,0.9985;cup,0.9941;table,0.9909;food,0.9875;coffee,0.9741;indoor,0.8994;soup,0.4765;breakfast,0.4466;sauce,0.4166;dish,0.4121;meal,0.3988	('Topic_49', 0.12142294285126831)	('Topic_93', 0.03378688575939498)	('Topic_2', 0.025896484824866985)	('Topic_61', 0.025271787267953993)	('Topic_34', 0.02085756166640838)
http://instagram.com/p/BLJ93ywj8Mm/?tagged=pollen	food,0.9577	('Topic_31', 0.0083021659055465824)	('Topic_121', 0.0081847038634376024)	('Topic_85', 0.0080363289988294138)	('Topic_36', 0.0079973065930214679)	('Topic_32', 0.0079714662429109396)
http://instagram.com/p/BLMVC_aD7_S/?tagged=pollen	person,0.9936;indoor,0.9397	('Topic_31', 0.0083021659055465824)	('Topic_121', 0.0081847038634376024)	('Topic_85', 0.0080363289988294138)	('Topic_36', 0.0079973065930214679)	('Topic_32', 0.0079714662429109396)
http://instagram.com/p/BLMNrhEDv5P/?tagged=pollen	cake,0.9962;indoor,0.8847;plant,0.6614;chocolate,0.6215;close,0.2065	('Topic_129', 0.037323010705071248)	('Topic_142', 0.027561551959329893)	('Topic_121', 0.017876638988035789)	('Topic_67', 0.017078850655531573)	('Topic_126', 0.017059640498659403)
http://instagram.com/p/BLJdAWfhZWO/?tagged=pollen	outdoor,0.9005;flower,0.8511;plant,0.8155;insect,0.4219;close,0.2693;colored,0.2390	('Topic_88', 0.041107560056020412)	('Topic_87', 0.026347322467466648)	('Topic_47', 0.021043323529157259)	('Topic_143', 0.016277743170462464)	('Topic_43', 0.016055880837769404)
http://instagram.com/p/BLwatdiApqc/?tagged=sick	person,0.9992;outdoor,0.8910;boy,0.8707;young,0.8390;group,0.7579;team,0.6806;posing,0.5650	('Topic_147', 0.02965793420873937)	('Topic_43', 0.025261743864047906)	('Topic_134', 0.020275318352589538)	('Topic_91', 0.015738423388901419)	('Topic_143', 0.015550899627535251)
http://instagram.com/p/BLwFzlVBLlb/?tagged=sick	NONE	('Topic_31', 0.0083021659055465824)	('Topic_121', 0.0081847038634376024)	('Topic_85', 0.0080363289988294138)	('Topic_36', 0.0079973065930214679)	('Topic_32', 0.0079714662429109396)
http://instagram.com/p/BLZj0vIj6b_/?tagged=body	clothing,0.9890;dark,0.5314	('Topic_31', 0.0083021659055465824)	('Topic_121', 0.0081847038634376024)	('Topic_85', 0.0080363289988294138)	('Topic_36', 0.0079973065930214679)	('Topic_32', 0.0079714662429109396)
http://instagram.com/p/BLZj0vIj6b_/?tagged=body	clothing,0.9890;dark,0.5314	('Topic_31', 0.0083021659055465824)	('Topic_121', 0.0081847038634376024)	('Topic_85', 0.0080363289988294138)	('Topic_36', 0.0079973065930214679)	('Topic_32', 0.0079714662429109396)
http://instagram.com/p/BLZszOvjjmK/?tagged=body	person,0.9949;bathtub,0.6468;vessel,0.6344	('Topic_65', 0.036674833817761064)	('Topic_22', 0.023322044639726935)	('Topic_93', 0.012239228848830419)	('Topic_31', 0.0078508413623481384)	('Topic_121', 0.0077397648229020925)
http://instagram.com/p/BLZlrGpBW0m/?tagged=body	dressed,0.4841	('Topic_31', 0.0083021659055465824)	('Topic_121', 0.0081847038634376024)	('Topic_85', 0.0080363289988294138)	('Topic_36', 0.0079973065930214679)	('Topic_32', 0.0079714662429109396)
http://instagram.com/p/BLZvUjDg5mb/?tagged=body	person,0.9979;indoor,0.9285	('Topic_31', 0.0083021659055465824)	('Topic_121', 0.0081847038634376024)	('Topic_85', 0.0080363289988294138)	('Topic_36', 0.0079973065930214679)	('Topic_32', 0.0079714662429109396)
http://instagram.com/p/BLZpci_Dfs0/?tagged=body	person,0.9981;woman,0.9941;beautiful,0.4626;posing,0.4323	('Topic_60', 0.023401241516936989)	('Topic_148', 0.016969438320009484)	('Topic_62', 0.016540293558887965)	('Topic_91', 0.012443993424606562)	('Topic_74', 0.012367674263090432)
http://instagram.com/p/BLZ2udOgeg2/?tagged=body	clothing,0.9780;woman,0.9171;swimsuit,0.5761	('Topic_9', 0.0310726269633818)	('Topic_36', 0.025683309899275468)	('Topic_14', 0.013445797539246112)	('Topic_94', 0.012916345836267631)	('Topic_31', 0.0078508413623481401)
http://instagram.com/p/BLaBsbThVat/?tagged=body	person,0.9831;underpants,0.1811	('Topic_31', 0.0083021659055465824)	('Topic_121', 0.0081847038634376024)	('Topic_85', 0.0080363289988294138)	('Topic_36', 0.0079973065930214679)	('Topic_32', 0.0079714662429109396)
http://instagram.com/p/BLDZLcDhxUu/?tagged=scratchy	bus,0.9642;graffiti,0.8766;painted,0.6216;colorful,0.3545;subway,0.3218;colored,0.1510	('Topic_87', 0.062700380435191355)	('Topic_105', 0.041198273882613094)	('Topic_132', 0.034978604179027359)	('Topic_65', 0.015952445586906033)	('Topic_56', 0.015455657772028977)
http://instagram.com/p/BLr1yVGBipu/?tagged=rehab	sport,1.0000;person,0.9986;man,0.9258;exercise	('Topic_94', 0.10426451393064434)	('Topic_135', 0.03389012813542145)	('Topic_131', 0.016040132226359881)	('Topic_27', 0.011540913838116717)	('Topic_105', 0.010530711644219544)
http://instagram.com/p/BLrN16xB3fp/?tagged=rehab	person,0.9948	('Topic_31', 0.0083021659055465824)	('Topic_121', 0.0081847038634376024)	('Topic_85', 0.0080363289988294138)	('Topic_36', 0.0079973065930214679)	('Topic_32', 0.0079714662429109396)
http://instagram.com/p/BLsNIZiALpb/?tagged=rehab	wall,0.9639;indoor,0.9144	('Topic_31', 0.0083021659055465824)	('Topic_121', 0.0081847038634376024)	('Topic_85', 0.0080363289988294138)	('Topic_36', 0.0079973065930214679)	('Topic_32', 0.0079714662429109396)
http://instagram.com/p/BLsuiP-h37L/?tagged=rehab	person,0.9990	('Topic_31', 0.0083021659055465824)	('Topic_121', 0.0081847038634376024)	('Topic_85', 0.0080363289988294138)	('Topic_36', 0.0079973065930214679)	('Topic_32', 0.0079714662429109396)
http://instagram.com/p/BKyALg6BLK6/?tagged=morphine	indoor,0.9687;tableware,0.3326;arranged,0.1772	('Topic_127', 0.018371060827490904)	('Topic_140', 0.018007212193864912)	('Topic_34', 0.017847972688465528)	('Topic_3', 0.012988385035527298)	('Topic_23', 0.012095556784931837)
http://instagram.com/p/BK5-1RSjJy8/?tagged=acupuncture	person,0.9928;clothing,0.9294	('Topic_31', 0.0083021659055465824)	('Topic_121', 0.0081847038634376024)	('Topic_85', 0.0080363289988294138)	('Topic_36', 0.0079973065930214679)	('Topic_32', 0.0079714662429109396)
http://instagram.com/p/BK6tBZCDnuK/?tagged=acupuncture	person,0.9982;man,0.9978;outdoor,0.9931;sky,0.9859;wearing,0.9713;sunglasses,0.8599;hat,0.8505;jacket,0.6482;old,0.4782;older,0.2542;tan,0.2010;male,0.1861	('Topic_111', 0.036128852466751668)	('Topic_6', 0.028361641422503567)	('Topic_16', 0.020374789348640263)	('Topic_120', 0.020182806961247676)	('Topic_56', 0.020182350313286468)
http://instagram.com/p/BK5vg4XD-_U/?tagged=acupuncture	outdoor,0.9986;person,0.9829;sunglasses,0.9017;day,0.1307;spectacles,0.1098	('Topic_86', 0.03904503151557244)	('Topic_66', 0.033439154865910835)	('Topic_32', 0.023142695587508987)	('Topic_35', 0.016826051267061104)	('Topic_116', 0.016738825193139337)
http://instagram.com/p/BK65uwHALVQ/?tagged=acupuncture	wall,0.9579;sport,0.6738	('Topic_31', 0.0083021659055465824)	('Topic_121', 0.0081847038634376024)	('Topic_85', 0.0080363289988294138)	('Topic_36', 0.0079973065930214679)	('Topic_32', 0.0079714662429109396)
http://instagram.com/p/BKzo6yVBF21/?tagged=acupuncture	person,0.9995;indoor,0.9916;man,0.9831;bed,0.8705	('Topic_114', 0.028547380195126475)	('Topic_135', 0.018451022033557894)	('Topic_91', 0.018172813460468111)	('Topic_11', 0.017761085586740961)	('Topic_33', 0.012341203975754918)
http://instagram.com/p/BLvsOyvApd8/?tagged=sunburn	person,0.9879;outdoor,0.9829	('Topic_31', 0.0083021659055465824)	('Topic_121', 0.0081847038634376024)	('Topic_85', 0.0080363289988294138)	('Topic_36', 0.0079973065930214679)	('Topic_32', 0.0079714662429109396)
http://instagram.com/p/BLwPI3BDEfl/?tagged=sunburn	different,0.9877;bunch,0.9290;posing,0.7423;various,0.6983;many,0.6896;colors,0.4531;several,0.3781;thing,0.3709;colorful,0.3412;same,0.2627;colored,0.1506	('Topic_25', 0.19351919369579176)	('Topic_43', 0.021433498233190289)	('Topic_70', 0.016600190952036856)	('Topic_143', 0.013194266456230595)	('Topic_60', 0.012985684543990897)
http://instagram.com/p/BLxO616gd10/?tagged=sunburn	person,0.9919;ground,0.9882;outdoor,0.9050	('Topic_106', 0.018493457820000891)	('Topic_40', 0.018210565571489677)	('Topic_57', 0.012830479172628341)	('Topic_27', 0.012795694271401167)	('Topic_48', 0.012341231775561892)
http://instagram.com/p/BLWZsGtBURR/?tagged=itching	water,0.9942;animal,0.9933;bird,0.9872;aquatic	('Topic_38', 0.068380677344796567)	('Topic_44', 0.05899383442518108)	('Topic_24', 0.032203748317739679)	('Topic_77', 0.027411059624870542)	('Topic_113', 0.023043367150520723)
http://instagram.com/p/BL3K8-Ojexe/?tagged=knee	indoor,0.9676;electronics,0.8438;display,0.5902;computer,0.3381	('Topic_43', 0.040626823514278328)	('Topic_107', 0.028096394994467682)	('Topic_143', 0.017956283872306442)	('Topic_40', 0.017271640095296793)	('Topic_98', 0.012121757142127071)
http://instagram.com/p/BL1sI2ehJtg/?tagged=knee	wall,0.9823;person,0.9792;floor,0.9690;indoor,0.9593	('Topic_125', 0.023381673459224012)	('Topic_127', 0.017423860315353857)	('Topic_28', 0.017376653713827832)	('Topic_77', 0.017291085758527874)	('Topic_89', 0.017276495742081909)
http://instagram.com/p/BL4ff7rjaMS/?tagged=knee	abstract,0.9995;tattoo,0.9938;indoor,0.8933	('Topic_133', 0.024886094088860701)	('Topic_17', 0.012987314971559784)	('Topic_1', 0.012512786669574392)	('Topic_127', 0.012330809158587204)	('Topic_99', 0.011978399302453157)
http://instagram.com/p/BL4tt98hIUi/?tagged=knee	person,0.9974	('Topic_31', 0.0083021659055465824)	('Topic_121', 0.0081847038634376024)	('Topic_85', 0.0080363289988294138)	('Topic_36', 0.0079973065930214679)	('Topic_32', 0.0079714662429109396)
http://instagram.com/p/BLAk480gPye/?tagged=painkillers	car,0.9839;transport,0.8350;van,0.2607	('Topic_123', 0.036042534721680577)	('Topic_13', 0.029590477197169233)	('Topic_31', 0.0078508413623481384)	('Topic_121', 0.0077397648229020925)	('Topic_85', 0.0075994559520060623)
http://instagram.com/p/BKqp8D5DNSV/?tagged=painkillers	person,0.9984;outdoor,0.9830;water,0.9543;people,0.8958;posing,0.4865;spectacles,0.0847	('Topic_76', 0.02172940130959666)	('Topic_35', 0.021232901583348285)	('Topic_31', 0.017136592715869047)	('Topic_29', 0.016746632755982357)	('Topic_91', 0.016474031726043694)
http://instagram.com/p/BLAlAMSDith/?tagged=painkillers	person,0.9930;scene,0.9875;stage,0.9707	('Topic_112', 0.036076137733469966)	('Topic_132', 0.028602649292463873)	('Topic_31', 0.0078508413623481401)	('Topic_121', 0.0077397648229020942)	('Topic_85', 0.0075994559520060631)
http://instagram.com/p/BLT_tJBjR_Y/?tagged=skull		('Topic_31', 0.0083021659055465824)	('Topic_121', 0.0081847038634376024)	('Topic_85', 0.0080363289988294138)	('Topic_36', 0.0079973065930214679)	('Topic_32', 0.0079714662429109396)
http://instagram.com/p/BLSSKLdBXwE/?tagged=skull	wearing,0.9221;mask,0.8902;eyes,0.3108;close,0.3093;spectacles,0.1029	('Topic_139', 0.048677949908737139)	('Topic_50', 0.022011959559687488)	('Topic_83', 0.021910928087471283)	('Topic_58', 0.021508571325897039)	('Topic_87', 0.01674331090034336)
http://instagram.com/p/BLTi7dkjD_m/?tagged=skull	window,0.8986	('Topic_31', 0.0083021659055465824)	('Topic_121', 0.0081847038634376024)	('Topic_85', 0.0080363289988294138)	('Topic_36', 0.0079973065930214679)	('Topic_32', 0.0079714662429109396)
http://instagram.com/p/BLUBKTVgb84/?tagged=skull	NONE	('Topic_31', 0.0083021659055465824)	('Topic_121', 0.0081847038634376024)	('Topic_85', 0.0080363289988294138)	('Topic_36', 0.0079973065930214679)	('Topic_32', 0.0079714662429109396)
http://instagram.com/p/BLUHWvVDgrx/?tagged=skull	stationary,0.9874;writing	('Topic_84', 0.038913830562086901)	('Topic_87', 0.038535023829015837)	('Topic_82', 0.033101835496628089)	('Topic_131', 0.021488060458527997)	('Topic_64', 0.016720933341250282)
http://instagram.com/p/BLTtJqCBeN-/?tagged=skull	abstract,1.0000;tattoo,1.0000;painted,0.2272	('Topic_105', 0.035836664994341676)	('Topic_87', 0.03064422284710867)	('Topic_31', 0.0078508413623481401)	('Topic_121', 0.0077397648229020942)	('Topic_85', 0.0075994559520060631)
http://instagram.com/p/BLTgpZTjLaI/?tagged=skull	person,0.9967;hand,0.9084	('Topic_31', 0.0083021659055465824)	('Topic_121', 0.0081847038634376024)	('Topic_85', 0.0080363289988294138)	('Topic_36', 0.0079973065930214679)	('Topic_32', 0.0079714662429109396)
http://instagram.com/p/BLOiN1WAS-_/?tagged=congestion	person,1.0000;man,0.9209	('Topic_31', 0.0083021659055465824)	('Topic_121', 0.0081847038634376024)	('Topic_85', 0.0080363289988294138)	('Topic_36', 0.0079973065930214679)	('Topic_32', 0.0079714662429109396)
http://instagram.com/p/BLikVWvBAx4/?tagged=hurts	screenshot,0.8502;abstract,0.8261	('Topic_31', 0.0083021659055465824)	('Topic_121', 0.0081847038634376024)	('Topic_85', 0.0080363289988294138)	('Topic_36', 0.0079973065930214679)	('Topic_32', 0.0079714662429109396)
http://instagram.com/p/BLj5rbyFTGx/?tagged=hurts	person,0.9977;man,0.9150	('Topic_31', 0.0083021659055465824)	('Topic_121', 0.0081847038634376024)	('Topic_85', 0.0080363289988294138)	('Topic_36', 0.0079973065930214679)	('Topic_32', 0.0079714662429109396)
http://instagram.com/p/BLloj_gh4nb/?tagged=hurts	NONE	('Topic_31', 0.0083021659055465824)	('Topic_121', 0.0081847038634376024)	('Topic_85', 0.0080363289988294138)	('Topic_36', 0.0079973065930214679)	('Topic_32', 0.0079714662429109396)
http://instagram.com/p/BLfveFEhbLZ/?tagged=hurts	text,0.8518;receipt,0.3729;document,0.2257	('Topic_68', 0.024900757649937617)	('Topic_98', 0.024861226654204475)	('Topic_121', 0.019820268160709493)	('Topic_148', 0.011851683754300946)	('Topic_31', 0.0078508413623481401)
http://instagram.com/p/BLl9_4uDJKI/?tagged=hurts	text,0.9639	('Topic_31', 0.0083021659055465824)	('Topic_121', 0.0081847038634376024)	('Topic_85', 0.0080363289988294138)	('Topic_36', 0.0079973065930214679)	('Topic_32', 0.0079714662429109396)
http://instagram.com/p/BLmj7njApPh/?tagged=hurts	NONE	('Topic_31', 0.0083021659055465824)	('Topic_121', 0.0081847038634376024)	('Topic_85', 0.0080363289988294138)	('Topic_36', 0.0079973065930214679)	('Topic_32', 0.0079714662429109396)
http://instagram.com/p/BLmD-aVA8pg/?tagged=hurts	indoor,0.8523;posing,0.4245	('Topic_31', 0.0083021659055465824)	('Topic_121', 0.0081847038634376024)	('Topic_85', 0.0080363289988294138)	('Topic_36', 0.0079973065930214679)	('Topic_32', 0.0079714662429109396)
http://instagram.com/p/BLmnRjuBkhv/?tagged=hurts	person,0.9999;outdoor,0.9924;sky,0.9921;group,0.8894;standing,0.8517;posing,0.6059;people,0.5599;team,0.4811;line,0.1732	('Topic_141', 0.050620106374450816)	('Topic_42', 0.026821938336153942)	('Topic_146', 0.023892013014711638)	('Topic_113', 0.018488720825258358)	('Topic_127', 0.018407328179541695)
http://instagram.com/p/BLZa8D1BziK/?tagged=dizziness	person,0.9959;indoor,0.9927;man,0.9378;looking,0.8176;staring,0.1994	('Topic_33', 0.044423667426737479)	('Topic_118', 0.032444164663333379)	('Topic_133', 0.022445696306508958)	('Topic_125', 0.022235238348639424)	('Topic_86', 0.017253318586899977)
http://instagram.com/p/BLwEy6ajiuE/?tagged=veins		('Topic_31', 0.0083021659055465824)	('Topic_121', 0.0081847038634376024)	('Topic_85', 0.0080363289988294138)	('Topic_36', 0.0079973065930214679)	('Topic_32', 0.0079714662429109396)
http://instagram.com/p/BLwwV1-j1ap/?tagged=veins	person,0.9956;man,0.9589;indoor,0.8705	('Topic_125', 0.018612502519524867)	('Topic_61', 0.018141685037186488)	('Topic_95', 0.01305236113041347)	('Topic_102', 0.012744777219611999)	('Topic_104', 0.012736653405700493)
http://instagram.com/p/BLuyQmGhP7f/?tagged=veins	indoor,0.9991;ceiling,0.9987;person,0.9987;wall,0.9828	('Topic_85', 0.018665272784053655)	('Topic_130', 0.01782975569640681)	('Topic_136', 0.017805337502405344)	('Topic_139', 0.016814834626244432)	('Topic_36', 0.012901454284508489)
http://instagram.com/p/BF3woLpnnAg/?tagged=sicker	person,0.9937;smiling,0.7671;posing,0.6454	('Topic_31', 0.013891093031251838)	('Topic_85', 0.013639707620909757)	('Topic_97', 0.012878874378925639)	('Topic_79', 0.01241495965913062)	('Topic_144', 0.012292701972907733)
http://instagram.com/p/BL1eNUvhHhq/?tagged=cure	sky,0.9975;bicycle,0.9861;outdoor,0.9620	('Topic_57', 0.018870730841532041)	('Topic_149', 0.01290304406498136)	('Topic_71', 0.012519093237405075)	('Topic_55', 0.012489247771279041)	('Topic_41', 0.012460378380976038)
http://instagram.com/p/BL12U61DvVX/?tagged=cure	wall,0.9769;person,0.9258;sign,0.7963;reading,0.7247;banner,0.1573	('Topic_115', 0.032994034313998902)	('Topic_42', 0.026634473927694042)	('Topic_27', 0.02243677030245295)	('Topic_3', 0.017162637056239671)	('Topic_98', 0.016975339207672472)
http://instagram.com/p/BL3qMUdgjgb/?tagged=cure	person,0.9499;abstract,0.7708	('Topic_31', 0.0083021659055465824)	('Topic_121', 0.0081847038634376024)	('Topic_85', 0.0080363289988294138)	('Topic_36', 0.0079973065930214679)	('Topic_32', 0.0079714662429109396)
http://instagram.com/p/BL1biezgUN5/?tagged=cure	girl,0.9920;person,0.9830;outdoor,0.9113;standing,0.8740	('Topic_69', 0.017972020740124165)	('Topic_4', 0.017425391688532348)	('Topic_40', 0.017271640095296793)	('Topic_32', 0.012878278559276004)	('Topic_149', 0.012237771108713734)
http://instagram.com/p/BL26xQAF8Za/?tagged=cure	building,0.9987;outdoor,0.9942;person,0.9821;ground,0.9786;girl,0.8972;little,0.8730;standing,0.8632;young,0.7644;sidewalk,0.7499	('Topic_106', 0.032163560497182199)	('Topic_91', 0.023557422898859835)	('Topic_109', 0.022880072468810433)	('Topic_53', 0.02274610192423868)	('Topic_114', 0.022696335281554431)
http://instagram.com/p/BL4H5WABsx6/?tagged=cure	guitar,0.2121	('Topic_31', 0.0083021659055465824)	('Topic_121', 0.0081847038634376024)	('Topic_85', 0.0080363289988294138)	('Topic_36', 0.0079973065930214679)	('Topic_32', 0.0079714662429109396)
http://instagram.com/p/BL35oIoB32K/?tagged=cure	outdoor,0.9994;bicycle,0.9991;person,0.9980;ground,0.9651	('Topic_12', 0.034666146232123572)	('Topic_137', 0.018162812917824751)	('Topic_136', 0.017805337502405344)	('Topic_48', 0.017433745548655986)	('Topic_20', 0.01222942225816909)
http://instagram.com/p/BLs4DihhoUd/?tagged=excruciating	sky,0.9999;snow,0.9997;outdoor,0.9993;skiing,0.9962;person,0.9951;standing,0.9437;slope,0.6746;posing,0.6669	('Topic_71', 0.033590164467628192)	('Topic_120', 0.033132240117155418)	('Topic_66', 0.029151188177001106)	('Topic_10', 0.028806714999241929)	('Topic_68', 0.024328301461218897)
http://instagram.com/p/BLwE99qgIX5/?tagged=backache	person,0.9961;woman,0.9448;lady,0.6115;hair,0.5248;beautiful,0.3796;hairpiece,0.3356;close,0.2819	('Topic_62', 0.063938591455099419)	('Topic_83', 0.019954168304110152)	('Topic_147', 0.019735134369370091)	('Topic_139', 0.019523756328496754)	('Topic_11', 0.015381849674444599)
http://instagram.com/p/BLwwHVohnQV/?tagged=backache	person,0.9374	('Topic_31', 0.0083021659055465824)	('Topic_121', 0.0081847038634376024)	('Topic_85', 0.0080363289988294138)	('Topic_36', 0.0079973065930214679)	('Topic_32', 0.0079714662429109396)
http://instagram.com/p/BLwTzj6DaZS/?tagged=achy	indoor,0.9108;bed,0.8918;cloth,0.6570;items,0.6289;several,0.1096	('Topic_25', 0.032533113064359818)	('Topic_7', 0.027482366348307828)	('Topic_39', 0.022204987799046075)	('Topic_146', 0.017681987550517749)	('Topic_29', 0.017567742836447974)
http://instagram.com/p/BLxAo1xAC0W/?tagged=achy	white,0.6892	('Topic_31', 0.0083021659055465824)	('Topic_121', 0.0081847038634376024)	('Topic_85', 0.0080363289988294138)	('Topic_36', 0.0079973065930214679)	('Topic_32', 0.0079714662429109396)
http://instagram.com/p/BLlkdIjAZC3/?tagged=bypass	truck,0.9997;outdoor,0.9997;sky,0.9996;grass,0.9993;car,0.9924;parked,0.8069;old,0.7798;military	('Topic_13', 0.31264723428488173)	('Topic_146', 0.03617850732059668)	('Topic_54', 0.016049109227362468)	('Topic_113', 0.011971191017610544)	('Topic_5', 0.0082979225983637484)
http://instagram.com/p/BLeAoELjCG2/?tagged=anxiety		('Topic_31', 0.0083021659055465824)	('Topic_121', 0.0081847038634376024)	('Topic_85', 0.0080363289988294138)	('Topic_36', 0.0079973065930214679)	('Topic_32', 0.0079714662429109396)
http://instagram.com/p/BLdo3Khgtzy/?tagged=anxiety	NONE	('Topic_31', 0.0083021659055465824)	('Topic_121', 0.0081847038634376024)	('Topic_85', 0.0080363289988294138)	('Topic_36', 0.0079973065930214679)	('Topic_32', 0.0079714662429109396)
http://instagram.com/p/BLcpFwgjxfM/?tagged=anxiety	woman,0.9979;person,0.9978;clothing,0.9870;black,0.8562;beautiful,0.6880;posing,0.3913	('Topic_9', 0.04748883219513144)	('Topic_36', 0.022082023464071489)	('Topic_5', 0.021399404340212334)	('Topic_51', 0.021021611531512507)	('Topic_18', 0.019956046252089729)
http://instagram.com/p/BLdNeshjCuq/?tagged=anxiety	ground,0.9961;outdoor,0.9932;person,0.9582	('Topic_136', 0.018773275978484018)	('Topic_137', 0.01310993289827094)	('Topic_133', 0.012805590751053302)	('Topic_141', 0.012768783182769014)	('Topic_90', 0.012655685331276333)
http://instagram.com/p/BLLNFQcjN2L/?tagged=heartburn	person,0.9993	('Topic_31', 0.0083021659055465824)	('Topic_121', 0.0081847038634376024)	('Topic_85', 0.0080363289988294138)	('Topic_36', 0.0079973065930214679)	('Topic_32', 0.0079714662429109396)
http://instagram.com/p/BLJy31EAOd6/?tagged=heartburn	indoor,0.9095;bedclothes,0.2574;several,0.1003	('Topic_141', 0.024849286520576417)	('Topic_27', 0.01279569427140117)	('Topic_24', 0.012506502177365051)	('Topic_46', 0.012449796954803641)	('Topic_12', 0.012389669785206161)
http://instagram.com/p/BInwPgDAZp0/?tagged=heartburn	cup,0.9932;coffee,0.9724;vessel,0.5535;orange,0.4153;tableware,0.3188;coffee	('Topic_22', 0.053886284423032164)	('Topic_49', 0.048843744418025831)	('Topic_65', 0.030124327185677102)	('Topic_82', 0.025184269585404508)	('Topic_39', 0.020221966954755925)
http://instagram.com/p/BLVyRhDBjLZ/?tagged=cough	person,0.9989;clothing,0.9369;indoor,0.9036;young,0.7781;hat,0.7047	('Topic_133', 0.027893624538677077)	('Topic_41', 0.022134336396338373)	('Topic_14', 0.017575194451088863)	('Topic_20', 0.01707772535728674)	('Topic_130', 0.016955538631526771)
http://instagram.com/p/BLWYtrPDSWq/?tagged=cough	scene,0.9708;stage,0.9075;people,0.7592;night,0.6533;crowd,0.5523	('Topic_43', 0.033186907112849461)	('Topic_138', 0.032219536645921171)	('Topic_42', 0.021186545695525926)	('Topic_29', 0.017567742836447974)	('Topic_71', 0.016739365282767517)
http://instagram.com/p/BK7FQl9BBMR/?tagged=sick	NONE	('Topic_31', 0.0083021659055465824)	('Topic_121', 0.0081847038634376024)	('Topic_85', 0.0080363289988294138)	('Topic_36', 0.0079973065930214679)	('Topic_32', 0.0079714662429109396)
http://instagram.com/p/BLZjmGLgNuz/?tagged=medication	indoor,0.9408	('Topic_31', 0.0083021659055465824)	('Topic_121', 0.0081847038634376024)	('Topic_85', 0.0080363289988294138)	('Topic_36', 0.0079973065930214679)	('Topic_32', 0.0079714662429109396)
http://instagram.com/p/BLY08sYBdiw/?tagged=medication	bottle,0.9999;indoor,0.9865;beverage,0.7680;drinking	('Topic_46', 0.080553733569008384)	('Topic_3', 0.012318711951702178)	('Topic_57', 0.012168947617243624)	('Topic_68', 0.012159249944216671)	('Topic_93', 0.011608181793756348)
http://instagram.com/p/BLZwU-zBTe1/?tagged=medication	person,0.9845;woman,0.9491	('Topic_31', 0.0083021659055465824)	('Topic_121', 0.0081847038634376024)	('Topic_85', 0.0080363289988294138)	('Topic_36', 0.0079973065930214679)	('Topic_32', 0.0079714662429109396)
http://instagram.com/p/BLZVDs_gkDf/?tagged=medication		('Topic_31', 0.0083021659055465824)	('Topic_121', 0.0081847038634376024)	('Topic_85', 0.0080363289988294138)	('Topic_36', 0.0079973065930214679)	('Topic_32', 0.0079714662429109396)
http://instagram.com/p/BLYxgSGhKIs/?tagged=medication	text,0.9612	('Topic_31', 0.0083021659055465824)	('Topic_121', 0.0081847038634376024)	('Topic_85', 0.0080363289988294138)	('Topic_36', 0.0079973065930214679)	('Topic_32', 0.0079714662429109396)
http://instagram.com/p/BLD5f8BggIF/?tagged=cold	outdoor,0.9997;snow,0.9997;nature,0.9401;slope,0.3651;ski	('Topic_120', 0.094148479794477158)	('Topic_66', 0.040375664340491169)	('Topic_10', 0.040015809539963768)	('Topic_32', 0.021075932562984224)	('Topic_76', 0.010836327221017333)
http://instagram.com/p/BLwFFLkDkZw/?tagged=tumor	NONE	('Topic_31', 0.0083021659055465824)	('Topic_121', 0.0081847038634376024)	('Topic_85', 0.0080363289988294138)	('Topic_36', 0.0079973065930214679)	('Topic_32', 0.0079714662429109396)
http://instagram.com/p/BLwatVVgYwB/?tagged=tumor	sign,0.1535	('Topic_31', 0.0083021659055465824)	('Topic_121', 0.0081847038634376024)	('Topic_85', 0.0080363289988294138)	('Topic_36', 0.0079973065930214679)	('Topic_32', 0.0079714662429109396)
http://instagram.com/p/BLRwp-fgRyl/?tagged=diarrhea	person,0.9959	('Topic_31', 0.0083021659055465824)	('Topic_121', 0.0081847038634376024)	('Topic_85', 0.0080363289988294138)	('Topic_36', 0.0079973065930214679)	('Topic_32', 0.0079714662429109396)
http://instagram.com/p/BLR4MaXjKtP/?tagged=diarrhea		('Topic_31', 0.0083021659055465824)	('Topic_121', 0.0081847038634376024)	('Topic_85', 0.0080363289988294138)	('Topic_36', 0.0079973065930214679)	('Topic_32', 0.0079714662429109396)
http://instagram.com/p/BLONvtejcqQ/?tagged=alcohol	indoor,0.9724;cosmetic,0.2010	('Topic_31', 0.0083021659055465824)	('Topic_121', 0.0081847038634376024)	('Topic_85', 0.0080363289988294138)	('Topic_36', 0.0079973065930214679)	('Topic_32', 0.0079714662429109396)
http://instagram.com/p/BL4x3Dojj9u/?tagged=caffeine	person,0.9897	('Topic_31', 0.0083021659055465824)	('Topic_121', 0.0081847038634376024)	('Topic_85', 0.0080363289988294138)	('Topic_36', 0.0079973065930214679)	('Topic_32', 0.0079714662429109396)
http://instagram.com/p/BL5XrQxhwJA/?tagged=caffeine		('Topic_31', 0.0083021659055465824)	('Topic_121', 0.0081847038634376024)	('Topic_85', 0.0080363289988294138)	('Topic_36', 0.0079973065930214679)	('Topic_32', 0.0079714662429109396)
http://instagram.com/p/BL55Fs5Dp1I/?tagged=caffeine	person,0.9246;woman,0.9050;hair,0.4619;close,0.2300	('Topic_143', 0.017956283872306442)	('Topic_98', 0.01785057717798862)	('Topic_125', 0.017652853423362466)	('Topic_83', 0.017311821926096184)	('Topic_139', 0.016814834626244436)
http://instagram.com/p/BL64AI4jH1Y/?tagged=caffeine	cup,1.0000;coffee,0.9999;outdoor,0.9907;ground,0.9578;breakfast,0.9264;drink,0.9152;orange,0.8494;pitcher,0.1961	('Topic_96', 0.056570958688762905)	('Topic_0', 0.033959979778236275)	('Topic_22', 0.018337660767316195)	('Topic_18', 0.018250044970768736)	('Topic_80', 0.014799104579742799)
http://instagram.com/p/BL7ZQxoDbkA/?tagged=caffeine	woman,0.9992;person,0.9951;clothing,0.9941;wall,0.9615;indoor,0.8685;beautiful,0.7927;dress,0.7781;posing,0.6869;lady,0.6224;female,0.4834;dressed,0.3466;pretty,0.2912	('Topic_9', 0.17498766030093141)	('Topic_36', 0.021301554707183923)	('Topic_74', 0.020923650669713429)	('Topic_31', 0.013383384731428579)	('Topic_29', 0.013078832697103634)
http://instagram.com/p/BLECRCWAV6y/?tagged=ulcer	green,1.0000;apple,0.7097;fruit,0.6866;kiwi,0.6703;donut,0.4595;sliced,0.3909;arranged,0.1938	('Topic_67', 0.15447281825782957)	('Topic_3', 0.025552724185585664)	('Topic_45', 0.024467704083312676)	('Topic_4', 0.015091124591585474)	('Topic_49', 0.014113944980233379)
http://instagram.com/p/BKx5AdlBfJ7/?tagged=ulcer	person,0.9292;indoor,0.9059;close,0.3343;eyes,0.2752	('Topic_100', 0.050232186992969156)	('Topic_139', 0.028272474697967519)	('Topic_137', 0.012433992881963205)	('Topic_122', 0.012145789116460753)	('Topic_133', 0.012145342427262205)
http://instagram.com/p/BLvd0E7Ad5k/?tagged=treatment	person,0.9965;indoor,0.9716;woman,0.9641;posing,0.6928	('Topic_146', 0.03005129994322019)	('Topic_108', 0.022684497428876699)	('Topic_121', 0.013069527380650954)	('Topic_74', 0.012367674263090428)	('Topic_104', 0.012079959448716884)
http://instagram.com/p/BLjYmp_jN_z/?tagged=medicine	tree,0.9998;animal,0.9579;reptile,0.9557;outdoor,0.8851;green,0.6130;snake,0.3990;wood,0.3877;forest,0.2046	('Topic_32', 0.04867104348017065)	('Topic_66', 0.043399178149316209)	('Topic_120', 0.033132240117155425)	('Topic_20', 0.024386476002064977)	('Topic_16', 0.023858386880569776)
http://instagram.com/p/BK8McF4AXrN/?tagged=blisters	person,0.9997;posing,0.9985;tree,0.9923;outdoor,0.9854;people,0.9506;standing,0.8989;group,0.8010;couple,0.6170;friends,0.5877	('Topic_57', 0.037002689204194264)	('Topic_126', 0.023371710508513534)	('Topic_50', 0.022957365019017066)	('Topic_32', 0.01934805102459369)	('Topic_95', 0.018951413793371886)
http://instagram.com/p/BK_eWU_j2oG/?tagged=blisters	tree,0.9998;outdoor,0.9884	('Topic_31', 0.0083021659055465824)	('Topic_121', 0.0081847038634376024)	('Topic_85', 0.0080363289988294138)	('Topic_36', 0.0079973065930214679)	('Topic_32', 0.0079714662429109396)
http://instagram.com/p/BK_g0n_j7u2/?tagged=blisters	wall,0.9970;indoor,0.9738;floor,0.3016;cluttered,0.1350	('Topic_141', 0.02929689274197448)	('Topic_1', 0.023325275214503408)	('Topic_43', 0.017711543370832153)	('Topic_15', 0.017550925364238069)	('Topic_40', 0.017271640095296793)
http://instagram.com/p/BH-H1xlBVh_/?tagged=blisters	person,0.9990;posing,0.8658;outdoor,0.8599;people,0.8369;group,0.6507;crowd,0.0125	('Topic_138', 0.051486782891700757)	('Topic_47', 0.031429911519935752)	('Topic_101', 0.016327226276059807)	('Topic_24', 0.015946147720906408)	('Topic_61', 0.015597877230000159)
http://instagram.com/p/BKN-Er-BFrv/?tagged=blisters	outdoor,0.8980;plant,0.4111	('Topic_31', 0.0083021659055465824)	('Topic_121', 0.0081847038634376024)	('Topic_85', 0.0080363289988294138)	('Topic_36', 0.0079973065930214679)	('Topic_32', 0.0079714662429109396)
http://instagram.com/p/BJC597hBXgR/?tagged=blisters	person,0.9944	('Topic_31', 0.0083021659055465824)	('Topic_121', 0.0081847038634376024)	('Topic_85', 0.0080363289988294138)	('Topic_36', 0.0079973065930214679)	('Topic_32', 0.0079714662429109396)
http://instagram.com/p/BLjse0Hjth8/?tagged=insomnia	tree,0.9984;outdoor,0.9981;snow,0.9924	('Topic_66', 0.031034559594746991)	('Topic_136', 0.018773275978484018)	('Topic_120', 0.017976951531338149)	('Topic_39', 0.012538711324239822)	('Topic_31', 0.0078508413623481401)
http://instagram.com/p/BLie3pKBDOY/?tagged=insomnia	indoor,0.9409;person,0.9264;bathroom,0.3179;tub,0.3103;bath,0.2291;bathtub,0.2248	('Topic_65', 0.14578479547163714)	('Topic_52', 0.026514864010245772)	('Topic_144', 0.020955620349424907)	('Topic_135', 0.016726233558715803)	('Topic_31', 0.0067500047250905592)
http://instagram.com/p/BLmd6fpBNWB/?tagged=insomnia	person,0.9998	('Topic_31', 0.0083021659055465824)	('Topic_121', 0.0081847038634376024)	('Topic_85', 0.0080363289988294138)	('Topic_36', 0.0079973065930214679)	('Topic_32', 0.0079714662429109396)
http://instagram.com/p/BLKXuPLAL84/?tagged=lungs	water,0.9890;person,0.9117;swimming,0.2890	('Topic_137', 0.025190436236078334)	('Topic_73', 0.018298651734676024)	('Topic_30', 0.018216610342419507)	('Topic_7', 0.012349618707210951)	('Topic_148', 0.011851683754300946)
http://instagram.com/p/BLJTrMNghG2/?tagged=lungs	animal,0.9129;red,0.8397;arthropod,0.8042;dark,0.3150	('Topic_7', 0.023170520091167955)	('Topic_21', 0.022809335015463082)	('Topic_115', 0.017508726169991728)	('Topic_127', 0.017423860315353853)	('Topic_132', 0.015670274347632292)
http://instagram.com/p/BLL9nxkj3D_/?tagged=lungs	colorful,0.3089;colored,0.1910	('Topic_31', 0.0083021659055465824)	('Topic_121', 0.0081847038634376024)	('Topic_85', 0.0080363289988294138)	('Topic_36', 0.0079973065930214679)	('Topic_32', 0.0079714662429109396)
http://instagram.com/p/BLLHKcKBp8k/?tagged=lungs	person,0.9920;plant,0.9629;holding,0.9502;flower,0.9339;hand,0.8606;bouquet,0.5146	('Topic_88', 0.077460618023745126)	('Topic_135', 0.027112821549494293)	('Topic_70', 0.025672920187134875)	('Topic_121', 0.022234385206196257)	('Topic_68', 0.016215905864578634)
http://instagram.com/p/BLLzod3lYDm/?tagged=lungs	NONE	('Topic_31', 0.0083021659055465824)	('Topic_121', 0.0081847038634376024)	('Topic_85', 0.0080363289988294138)	('Topic_36', 0.0079973065930214679)	('Topic_32', 0.0079714662429109396)
http://instagram.com/p/BLMrlmThHs5/?tagged=lungs	person,0.9983;wall,0.9669;indoor,0.9126;cosmetic,0.2231	('Topic_62', 0.050913213774057241)	('Topic_109', 0.01732084418824521)	('Topic_100', 0.015859266777799894)	('Topic_31', 0.013174876882554771)	('Topic_95', 0.012379389478780556)
http://instagram.com/p/BLNMufSh46M/?tagged=lungs		('Topic_31', 0.0083021659055465824)	('Topic_121', 0.0081847038634376024)	('Topic_85', 0.0080363289988294138)	('Topic_36', 0.0079973065930214679)	('Topic_32', 0.0079714662429109396)
http://instagram.com/p/BLM8uO6D-IQ/?tagged=lungs	indoor,0.8707	('Topic_31', 0.0083021659055465824)	('Topic_121', 0.0081847038634376024)	('Topic_85', 0.0080363289988294138)	('Topic_36', 0.0079973065930214679)	('Topic_32', 0.0079714662429109396)
http://instagram.com/p/BLIWmVxgtol/?tagged=earache		('Topic_31', 0.0083021659055465824)	('Topic_121', 0.0081847038634376024)	('Topic_85', 0.0080363289988294138)	('Topic_36', 0.0079973065930214679)	('Topic_32', 0.0079714662429109396)
http://instagram.com/p/BLK71IqDh90/?tagged=irritated	person,0.9996;wall,0.9791;indoor,0.8829;posing,0.3970	('Topic_97', 0.023672487668416731)	('Topic_17', 0.018046517095431286)	('Topic_31', 0.013174876882554769)	('Topic_91', 0.01244399342460656)	('Topic_1', 0.011867635142780322)
http://instagram.com/p/BLLzQeTjo73/?tagged=irritated	indoor,0.9500	('Topic_31', 0.0083021659055465824)	('Topic_121', 0.0081847038634376024)	('Topic_85', 0.0080363289988294138)	('Topic_36', 0.0079973065930214679)	('Topic_32', 0.0079714662429109396)
http://instagram.com/p/BLL8Hv7jqh8/?tagged=faint	person,0.9997;people,0.8482;group,0.6432;posing,0.5353	('Topic_89', 0.023005315777943455)	('Topic_126', 0.017939224991299251)	('Topic_99', 0.0170896204930217)	('Topic_75', 0.016730089747898882)	('Topic_74', 0.012367674263090433)
http://instagram.com/p/BLMK7IVB0qQ/?tagged=faint	person,0.9991;green,0.8962	('Topic_31', 0.0083021659055465824)	('Topic_121', 0.0081847038634376024)	('Topic_85', 0.0080363289988294138)	('Topic_36', 0.0079973065930214679)	('Topic_32', 0.0079714662429109396)
http://instagram.com/p/BLMQPOJjpNT/?tagged=faint	person,0.9979	('Topic_31', 0.0083021659055465824)	('Topic_121', 0.0081847038634376024)	('Topic_85', 0.0080363289988294138)	('Topic_36', 0.0079973065930214679)	('Topic_32', 0.0079714662429109396)
http://instagram.com/p/BLMNuwQBa8-/?tagged=faint	NONE	('Topic_31', 0.0083021659055465824)	('Topic_121', 0.0081847038634376024)	('Topic_85', 0.0080363289988294138)	('Topic_36', 0.0079973065930214679)	('Topic_32', 0.0079714662429109396)
http://instagram.com/p/BLMqVYthlAF/?tagged=faint	text,0.8645;different,0.8202	('Topic_31', 0.0083021659055465824)	('Topic_121', 0.0081847038634376024)	('Topic_85', 0.0080363289988294138)	('Topic_36', 0.0079973065930214679)	('Topic_32', 0.0079714662429109396)
http://instagram.com/p/BLmahrrh9YQ/?tagged=sneezed	person,0.9926;wearing,0.8780	('Topic_31', 0.0083021659055465824)	('Topic_121', 0.0081847038634376024)	('Topic_85', 0.0080363289988294138)	('Topic_36', 0.0079973065930214679)	('Topic_32', 0.0079714662429109396)
http://instagram.com/p/BLy3244Dv65/?tagged=ulcers	indoor,0.9418	('Topic_31', 0.0083021659055465824)	('Topic_121', 0.0081847038634376024)	('Topic_85', 0.0080363289988294138)	('Topic_36', 0.0079973065930214679)	('Topic_32', 0.0079714662429109396)
http://instagram.com/p/BLw4YU5Byr2/?tagged=vaccines	person,0.9988	('Topic_31', 0.0083021659055465824)	('Topic_121', 0.0081847038634376024)	('Topic_85', 0.0080363289988294138)	('Topic_36', 0.0079973065930214679)	('Topic_32', 0.0079714662429109396)
http://instagram.com/p/BLw3klhAu11/?tagged=vaccines	screenshot,0.3499	('Topic_31', 0.0083021659055465824)	('Topic_121', 0.0081847038634376024)	('Topic_85', 0.0080363289988294138)	('Topic_36', 0.0079973065930214679)	('Topic_32', 0.0079714662429109396)
http://instagram.com/p/BLvnMOIAu4f/?tagged=vaccines	text,0.9992;sign,0.8662;newspaper,0.8298	('Topic_107', 0.035664030334170982)	('Topic_111', 0.023604010396270889)	('Topic_41', 0.012460378380976038)	('Topic_31', 0.0078508413623481401)	('Topic_121', 0.0077397648229020942)
http://instagram.com/p/BLudHkxDKKg/?tagged=vaccines	text,0.9819;person,0.8859;screenshot,0.2398	('Topic_21', 0.024049302130506687)	('Topic_15', 0.018505033420237356)	('Topic_97', 0.012878874378925636)	('Topic_70', 0.011739079453585051)	('Topic_75', 0.011599323651681072)
http://instagram.com/p/BLNcv2hDOAf/?tagged=glands	indoor,0.9872;pan,0.6396;metal,0.5658;silver,0.3531;fresh,0.1343;food	('Topic_67', 0.068213531176406328)	('Topic_95', 0.02680205490210703)	('Topic_35', 0.026426195578737526)	('Topic_131', 0.025677010115750722)	('Topic_110', 0.016587074682892437)
http://instagram.com/p/BLWqTjtDhzz/?tagged=nose	person,0.9325;indoor,0.8868;eyepatch,0.6724	('Topic_139', 0.041889933798080842)	('Topic_46', 0.018490048623707341)	('Topic_99', 0.011978399302453157)	('Topic_31', 0.0078508413623481401)	('Topic_121', 0.0077397648229020942)
http://instagram.com/p/BLZQZ4wjFmR/?tagged=nose	person,0.9952;indoor,0.9882;woman,0.9534;hair,0.5747;close,0.2336	('Topic_83', 0.021910928087471287)	('Topic_62', 0.021177228800825752)	('Topic_9', 0.017129704548779712)	('Topic_125', 0.016787310116471301)	('Topic_15', 0.016690379728105494)
http://instagram.com/p/BLbMca2grbX/?tagged=hacking		('Topic_31', 0.0083021659055465824)	('Topic_121', 0.0081847038634376024)	('Topic_85', 0.0080363289988294138)	('Topic_36', 0.0079973065930214679)	('Topic_32', 0.0079714662429109396)
http://instagram.com/p/BLcfgvwhaeb/?tagged=hacking	person,0.9986;wall,0.9960;indoor,0.9932	('Topic_99', 0.02405890264026055)	('Topic_31', 0.013891093031251838)	('Topic_32', 0.013578370951318464)	('Topic_95', 0.013052361130413474)	('Topic_3', 0.012988385035527296)
http://instagram.com/p/BLcBYn6ByIr/?tagged=hacking	grass,0.9997;outdoor,0.9995;tree,0.9949;horse,0.2596	('Topic_117', 0.050877463686112498)	('Topic_1', 0.029054095250364953)	('Topic_95', 0.018108209514642096)	('Topic_148', 0.016969438320009484)	('Topic_145', 0.011743033938771361)
http://instagram.com/p/BLa3IOZhJRP/?tagged=hacking	grass,0.9945;outdoor,0.9936;field,0.8091;mammal,0.7195;dirt,0.5568;horse,0.1827	('Topic_117', 0.17595382429093259)	('Topic_59', 0.010655844233958354)	('Topic_128', 0.010169681713207665)	('Topic_88', 0.0099477960836849375)	('Topic_31', 0.0067500047250905601)
http://instagram.com/p/BLZyhwvARv7/?tagged=snot	person,0.9985;man,0.9923;posing,0.5711	('Topic_91', 0.019160728761967519)	('Topic_29', 0.013437535751305345)	('Topic_97', 0.012878874378925641)	('Topic_41', 0.012460378380976038)	('Topic_51', 0.012369455445384245)
http://instagram.com/p/BLY50IpgcgX/?tagged=snot	person,0.9880;woman,0.9646;hair,0.5821;lady,0.5677	('Topic_108', 0.034142137500599787)	('Topic_36', 0.018630274320370031)	('Topic_9', 0.018012901500426656)	('Topic_99', 0.017089620493021703)	('Topic_130', 0.012100935660545263)
http://instagram.com/p/BLZsohjD36-/?tagged=snot	person,0.9996;indoor,0.9343	('Topic_31', 0.0083021659055465824)	('Topic_121', 0.0081847038634376024)	('Topic_85', 0.0080363289988294138)	('Topic_36', 0.0079973065930214679)	('Topic_32', 0.0079714662429109396)
http://instagram.com/p/BLCa5RZAZi8/?tagged=appointment		('Topic_31', 0.0083021659055465824)	('Topic_121', 0.0081847038634376024)	('Topic_85', 0.0080363289988294138)	('Topic_36', 0.0079973065930214679)	('Topic_32', 0.0079714662429109396)
http://instagram.com/p/BLDM_9Igb_W/?tagged=appointment	person,0.9941;outdoor,0.9065;group,0.7611;people,0.7299	('Topic_42', 0.028007730898628506)	('Topic_24', 0.023319314746818028)	('Topic_47', 0.017484464935484882)	('Topic_77', 0.017291085758527867)	('Topic_29', 0.012744704734903191)
http://instagram.com/p/BLCch0eBsgU/?tagged=appointment	person,0.9969;blue,0.5524;posing,0.4757;close,0.2616	('Topic_125', 0.01765285342336247)	('Topic_6', 0.017144830532500904)	('Topic_85', 0.012936452748192108)	('Topic_29', 0.012744704734903189)	('Topic_74', 0.012367674263090432)
http://instagram.com/p/BLKVs8vDZYH/?tagged=massage	person,0.9590;indoor,0.9393	('Topic_31', 0.0083021659055465824)	('Topic_121', 0.0081847038634376024)	('Topic_85', 0.0080363289988294138)	('Topic_36', 0.0079973065930214679)	('Topic_32', 0.0079714662429109396)
http://instagram.com/p/BLLBQJ9gceF/?tagged=massage	NONE	('Topic_31', 0.0083021659055465824)	('Topic_121', 0.0081847038634376024)	('Topic_85', 0.0080363289988294138)	('Topic_36', 0.0079973065930214679)	('Topic_32', 0.0079714662429109396)
http://instagram.com/p/BLL6H1_jGSq/?tagged=massage	indoor,0.9184	('Topic_31', 0.0083021659055465824)	('Topic_121', 0.0081847038634376024)	('Topic_85', 0.0080363289988294138)	('Topic_36', 0.0079973065930214679)	('Topic_32', 0.0079714662429109396)
http://instagram.com/p/BLsK1rCDu5U/?tagged=ulcers	floor,0.9810;indoor,0.9749;person,0.9364	('Topic_106', 0.018493457820000891)	('Topic_38', 0.018201628342396595)	('Topic_84', 0.012943460157497881)	('Topic_68', 0.012820254312130219)	('Topic_133', 0.012805590751053302)
http://instagram.com/p/BLr9wtJApOe/?tagged=ulcers		('Topic_31', 0.0083021659055465824)	('Topic_121', 0.0081847038634376024)	('Topic_85', 0.0080363289988294138)	('Topic_36', 0.0079973065930214679)	('Topic_32', 0.0079714662429109396)
http://instagram.com/p/BLMERyiD_XL/?tagged=recovered	weapon,0.9427;gun,0.9273	('Topic_31', 0.0083021659055465824)	('Topic_121', 0.0081847038634376024)	('Topic_85', 0.0080363289988294138)	('Topic_36', 0.0079973065930214679)	('Topic_32', 0.0079714662429109396)
http://instagram.com/p/BLKaZV_hruz/?tagged=recovered	person,0.9996;indoor,0.9483;posing,0.4479	('Topic_85', 0.019679959289813458)	('Topic_74', 0.019080260717966931)	('Topic_31', 0.013891093031251838)	('Topic_79', 0.01241495965913062)	('Topic_21', 0.011968798792699293)
http://instagram.com/p/BLMDOXwjqaB/?tagged=recovered	doughnut,0.9977;donut,0.9487	('Topic_31', 0.0083021659055465824)	('Topic_121', 0.0081847038634376024)	('Topic_85', 0.0080363289988294138)	('Topic_36', 0.0079973065930214679)	('Topic_32', 0.0079714662429109396)
http://instagram.com/p/BLLen8QjtvF/?tagged=recovered	screenshot,0.3523	('Topic_31', 0.0083021659055465824)	('Topic_121', 0.0081847038634376024)	('Topic_85', 0.0080363289988294138)	('Topic_36', 0.0079973065930214679)	('Topic_32', 0.0079714662429109396)
http://instagram.com/p/BLLrPHyjEWR/?tagged=recovered	outdoor,0.8805;seat,0.4139	('Topic_31', 0.0083021659055465824)	('Topic_121', 0.0081847038634376024)	('Topic_85', 0.0080363289988294138)	('Topic_36', 0.0079973065930214679)	('Topic_32', 0.0079714662429109396)
http://instagram.com/p/BLNLzoihg60/?tagged=recovered	NONE	('Topic_31', 0.0083021659055465824)	('Topic_121', 0.0081847038634376024)	('Topic_85', 0.0080363289988294138)	('Topic_36', 0.0079973065930214679)	('Topic_32', 0.0079714662429109396)
http://instagram.com/p/BLGz_pij7MA/?tagged=lump	wooden,0.8094;dish,0.6444;barbecue,0.5276;kabob,0.3306;grill,0.1334	('Topic_119', 0.1465550233419641)	('Topic_63', 0.010194526141467238)	('Topic_31', 0.0070809665968723642)	('Topic_121', 0.0069807825236995512)	('Topic_85', 0.0068542327206651274)
http://instagram.com/p/BJ43ZO8A6mQ/?tagged=lump	hanger,0.9042;linedrawing,0.2117	('Topic_31', 0.0083021659055465824)	('Topic_121', 0.0081847038634376024)	('Topic_85', 0.0080363289988294138)	('Topic_36', 0.0079973065930214679)	('Topic_32', 0.0079714662429109396)
http://instagram.com/p/BLI8G6wj8e9/?tagged=sunburn	NONE	('Topic_31', 0.0083021659055465824)	('Topic_121', 0.0081847038634376024)	('Topic_85', 0.0080363289988294138)	('Topic_36', 0.0079973065930214679)	('Topic_32', 0.0079714662429109396)
http://instagram.com/p/BL37bDylw9N/?tagged=itching	outdoor,0.9998;water,0.9990;person,0.9972;sky,0.9968;beach,0.9655;nature,0.8014;ocean,0.7305;sea,0.2871;wave,0.2234;shore,0.1937;day,0.1044;wet	('Topic_76', 0.21976396231953998)	('Topic_55', 0.032721449029057513)	('Topic_89', 0.016287237001999893)	('Topic_38', 0.016277798196015762)	('Topic_20', 0.012714024497878989)
http://instagram.com/p/BLyn6A-j9bx/?tagged=itching	wave,0.9999;water,0.9998;surfing,0.9994;outdoor,0.9961;riding,0.9915;man,0.9538;water	('Topic_76', 0.11456328052232694)	('Topic_135', 0.040343444314943105)	('Topic_90', 0.026668406959363341)	('Topic_131', 0.026007903335114952)	('Topic_71', 0.022194170567912005)
http://instagram.com/p/BG7IXCcCmCt/?tagged=itching	person,1.0000;people,0.9816;group,0.9809;indoor,0.9504;posing,0.9338;family,0.2602	('Topic_91', 0.02686061971682218)	('Topic_54', 0.026493311005405605)	('Topic_101', 0.021520520271449056)	('Topic_149', 0.016287086926218015)	('Topic_89', 0.015661501153304905)
http://instagram.com/p/BLAXmC-DQEJ/?tagged=battling	person,0.9932;indoor,0.9285;standing,0.8570;ceiling,0.7519;people,0.6595	('Topic_28', 0.038316365781366747)	('Topic_60', 0.027701775190153956)	('Topic_126', 0.022507568730827522)	('Topic_15', 0.022138307960273617)	('Topic_112', 0.021642557502350099)
http://instagram.com/p/BK-FVkUj0tJ/?tagged=battling	person,0.9998;people,0.8774;indoor,0.8535;group,0.8062;posing,0.5009	('Topic_138', 0.021323680181584932)	('Topic_31', 0.0179768230612086)	('Topic_136', 0.016932317694641614)	('Topic_87', 0.01674331090034336)	('Topic_51', 0.016604401377878178)
http://instagram.com/p/BK_sSu-h27l/?tagged=battling	person,0.9997;player,0.9561;sport,0.9352;athletic	('Topic_131', 0.07988417189872303)	('Topic_94', 0.017979207084776835)	('Topic_85', 0.012936452748192107)	('Topic_136', 0.012076517466543797)	('Topic_28', 0.011647833677966291)
http://instagram.com/p/BLP86Y_hfTD/?tagged=arthritis	food,0.9957;tomato,0.5933;fresh,0.1510	('Topic_98', 0.024861226654204475)	('Topic_29', 0.019477787420209048)	('Topic_3', 0.019028636704430998)	('Topic_67', 0.01893574066668215)	('Topic_31', 0.0078508413623481401)
http://instagram.com/p/BLRJzVzjJLd/?tagged=arthritis	different,0.4029	('Topic_31', 0.0083021659055465824)	('Topic_121', 0.0081847038634376024)	('Topic_85', 0.0080363289988294138)	('Topic_36', 0.0079973065930214679)	('Topic_32', 0.0079714662429109396)
http://instagram.com/p/BLTckBXBGsb/?tagged=arthritis		('Topic_31', 0.0083021659055465824)	('Topic_121', 0.0081847038634376024)	('Topic_85', 0.0080363289988294138)	('Topic_36', 0.0079973065930214679)	('Topic_32', 0.0079714662429109396)
http://instagram.com/p/BLRb_mmlx-e/?tagged=arthritis	person,0.9869;indoor,0.8965;girl,0.7892;posing,0.5567	('Topic_85', 0.018665272784053655)	('Topic_141', 0.017839252670251392)	('Topic_37', 0.017422946676802647)	('Topic_109', 0.017320844188245216)	('Topic_21', 0.01708051497960154)
http://instagram.com/p/BLRK7R9DDmj/?tagged=arthritis	person,0.9993;ground,0.9637;outdoor,0.8820;standing,0.8405	('Topic_102', 0.017816484439678801)	('Topic_42', 0.016550090826905416)	('Topic_66', 0.012247976825867627)	('Topic_126', 0.012210404955437702)	('Topic_71', 0.011873616547881695)
http://instagram.com/p/BLPgeCbhJw1/?tagged=arthritis	cat,0.9990;person,0.9638;indoor,0.9218;laying,0.6030;posing,0.4904	('Topic_114', 0.021699735256283135)	('Topic_143', 0.017075862959631569)	('Topic_97', 0.017063865311198832)	('Topic_71', 0.016739365282767513)	('Topic_24', 0.016728008936173856)
http://instagram.com/p/BLR9idiDwWb/?tagged=arthritis	indoor,0.9928;cat,0.9420;person,0.8808;mammal,0.7238;domestic	('Topic_59', 0.071105525259565552)	('Topic_20', 0.022525653589454853)	('Topic_146', 0.017681987550517749)	('Topic_141', 0.016964569955883992)	('Topic_98', 0.011527410975504349)
http://instagram.com/p/BLTUXp9Ffjh/?tagged=arthritis	person,0.9998;tattoo,0.8650;footwear,0.4771;feet,0.3879;close,0.3240	('Topic_33', 0.044423667426737472)	('Topic_106', 0.033023723959081361)	('Topic_28', 0.027420509317030512)	('Topic_121', 0.017876638988035782)	('Topic_143', 0.011627934727463445)
http://instagram.com/p/BLT884HhtcV/?tagged=arthritis	person,0.9999;food,0.9914;table,0.9767;woman,0.9611;indoor,0.9594;dish,0.7560;meal,0.4911;dinner,0.3949	('Topic_93', 0.080863412561800838)	('Topic_15', 0.038296790414962388)	('Topic_2', 0.024467910539021521)	('Topic_69', 0.019648568675445507)	('Topic_121', 0.015584283430673695)
http://instagram.com/p/BLUAusfjwmt/?tagged=arthritis	person,0.9251;woman,0.9047;posing,0.4859	('Topic_74', 0.019080260717966934)	('Topic_31', 0.013891093031251838)	('Topic_33', 0.013012099776952427)	('Topic_97', 0.012878874378925641)	('Topic_37', 0.012329845852574942)
http://instagram.com/p/BLkJxYJhdDz/?tagged=appt	room,0.9626;gambling	('Topic_7', 0.023170520091167952)	('Topic_101', 0.018010869614425877)	('Topic_27', 0.017864776239829856)	('Topic_69', 0.012243200704262614)	('Topic_126', 0.012210404955437697)
http://instagram.com/p/BLfOeWXhg2D/?tagged=appt	ground,0.9859;outdoor,0.9559;person,0.9233;sidewalk,0.8542;way,0.8469	('Topic_84', 0.028017974097750666)	('Topic_12', 0.027518489909129338)	('Topic_141', 0.016964569955883996)	('Topic_82', 0.016758050800123731)	('Topic_106', 0.016679939262577003)
http://instagram.com/p/BK9R-FfBAgd/?tagged=sunscreen	text,0.9237;hairpiece,0.7213	('Topic_31', 0.0083021659055465824)	('Topic_121', 0.0081847038634376024)	('Topic_85', 0.0080363289988294138)	('Topic_36', 0.0079973065930214679)	('Topic_32', 0.0079714662429109396)
http://instagram.com/p/BLBxdiPhOy-/?tagged=sunscreen	woman,0.9971;posing,0.9913;person,0.9860;indoor,0.9732;wall,0.9696;smiling,0.7220;couple,0.6153;beautiful,0.5259;female,0.3821;family,0.1790	('Topic_36', 0.044855640425489667)	('Topic_86', 0.026982227524111668)	('Topic_0', 0.02691015599117073)	('Topic_9', 0.026882951640902323)	('Topic_102', 0.026732941240022481)
http://instagram.com/p/BLB1wiwDJDA/?tagged=sunscreen	man,0.9995;person,0.9847;posing,0.5735;older,0.2443	('Topic_51', 0.028918154095274949)	('Topic_44', 0.022642881831554652)	('Topic_58', 0.016888719899226506)	('Topic_29', 0.012744704734903188)	('Topic_91', 0.012443993424606559)
http://instagram.com/p/BK_8ClQgHy7/?tagged=sunscreen	person,0.9884;wall,0.9845;holding,0.9319;yellow,0.8875	('Topic_103', 0.034845833254529959)	('Topic_135', 0.024179842069419432)	('Topic_0', 0.018048521687346587)	('Topic_94', 0.017979207084776825)	('Topic_39', 0.017621043174177668)
http://instagram.com/p/BK_c4hxhrEc/?tagged=sunscreen	water,0.9588;shore,0.1982;resort,0.1688	('Topic_104', 0.030857408412411597)	('Topic_115', 0.024500791851113458)	('Topic_136', 0.01273302430958032)	('Topic_19', 0.012408517177666077)	('Topic_31', 0.0078508413623481401)
http://instagram.com/p/BLBEHIjDFBr/?tagged=sunscreen	person,0.9947;posing,0.9621	('Topic_31', 0.0083021659055465824)	('Topic_121', 0.0081847038634376024)	('Topic_85', 0.0080363289988294138)	('Topic_36', 0.0079973065930214679)	('Topic_32', 0.0079714662429109396)
http://instagram.com/p/BLBip8-BWtR/?tagged=sunscreen	person,0.9851;woman,0.9493;underpants,0.1659	('Topic_36', 0.025683309899275471)	('Topic_94', 0.02499684917407503)	('Topic_135', 0.019454061383238484)	('Topic_28', 0.012281036299278326)	('Topic_31', 0.0078508413623481401)
http://instagram.com/p/BLEwD-zhUHq/?tagged=cancer		('Topic_31', 0.0083021659055465824)	('Topic_121', 0.0081847038634376024)	('Topic_85', 0.0080363289988294138)	('Topic_36', 0.0079973065930214679)	('Topic_32', 0.0079714662429109396)
http://instagram.com/p/BLEh7tPDnnt/?tagged=cancer	person,0.9994;indoor,0.9872;young,0.8684;posing,0.4272	('Topic_83', 0.017311821926096184)	('Topic_114', 0.01708974012340337)	('Topic_63', 0.016448969627866954)	('Topic_31', 0.013174876882554769)	('Topic_91', 0.01244399342460656)
http://instagram.com/p/BLDPno7jlQ8/?tagged=cancer	person,0.9511	('Topic_31', 0.0083021659055465824)	('Topic_121', 0.0081847038634376024)	('Topic_85', 0.0080363289988294138)	('Topic_36', 0.0079973065930214679)	('Topic_32', 0.0079714662429109396)
http://instagram.com/p/BLELzO2BGzP/?tagged=cancer	text,0.8676	('Topic_31', 0.0083021659055465824)	('Topic_121', 0.0081847038634376024)	('Topic_85', 0.0080363289988294138)	('Topic_36', 0.0079973065930214679)	('Topic_32', 0.0079714662429109396)
http://instagram.com/p/BLEZAu3DyBg/?tagged=cancer		('Topic_31', 0.0083021659055465824)	('Topic_121', 0.0081847038634376024)	('Topic_85', 0.0080363289988294138)	('Topic_36', 0.0079973065930214679)	('Topic_32', 0.0079714662429109396)
http://instagram.com/p/BLEzPepD5vP/?tagged=cancer	outdoor,0.9023	('Topic_31', 0.0083021659055465824)	('Topic_121', 0.0081847038634376024)	('Topic_85', 0.0080363289988294138)	('Topic_36', 0.0079973065930214679)	('Topic_32', 0.0079714662429109396)
http://instagram.com/p/BLErcFXhmqr/?tagged=cancer	indoor,0.8888;different,0.4411	('Topic_31', 0.0083021659055465824)	('Topic_121', 0.0081847038634376024)	('Topic_85', 0.0080363289988294138)	('Topic_36', 0.0079973065930214679)	('Topic_32', 0.0079714662429109396)
http://instagram.com/p/BLE2WgMBb__/?tagged=infected	close,0.2450	('Topic_31', 0.0083021659055465824)	('Topic_121', 0.0081847038634376024)	('Topic_85', 0.0080363289988294138)	('Topic_36', 0.0079973065930214679)	('Topic_32', 0.0079714662429109396)
http://instagram.com/p/BLEJFn8Duyo/?tagged=infected	person,0.9939;indoor,0.9211	('Topic_31', 0.0083021659055465824)	('Topic_121', 0.0081847038634376024)	('Topic_85', 0.0080363289988294138)	('Topic_36', 0.0079973065930214679)	('Topic_32', 0.0079714662429109396)
http://instagram.com/p/BLERxldhloU/?tagged=infected	person,0.8812;close,0.4625;spectacles,0.1959;goggles,0.1301	('Topic_55', 0.023302949967217646)	('Topic_126', 0.017939224991299241)	('Topic_136', 0.01780533750240534)	('Topic_61', 0.017206310998658571)	('Topic_25', 0.017024040106343678)
http://instagram.com/p/BLDmee1BZGu/?tagged=infected	text,0.9149;businesscard,0.8752;envelope,0.5102	('Topic_58', 0.03592758397295015)	('Topic_28', 0.030401791305989422)	('Topic_31', 0.0078508413623481401)	('Topic_121', 0.0077397648229020942)	('Topic_85', 0.0075994559520060631)
http://instagram.com/p/BL3BgT6gxaU/?tagged=tissues	text,0.8884	('Topic_31', 0.0083021659055465824)	('Topic_121', 0.0081847038634376024)	('Topic_85', 0.0080363289988294138)	('Topic_36', 0.0079973065930214679)	('Topic_32', 0.0079714662429109396)
http://instagram.com/p/BL2nQhOB3ZZ/?tagged=tissues	indoor,0.9802;cluttered,0.2222	('Topic_31', 0.0083021659055465824)	('Topic_121', 0.0081847038634376024)	('Topic_85', 0.0080363289988294138)	('Topic_36', 0.0079973065930214679)	('Topic_32', 0.0079714662429109396)
http://instagram.com/p/BL0k8hIjmDt/?tagged=tissues	food,0.9959;indoor,0.9725;box,0.9590;different,0.5840;dish,0.4211;toppings,0.2024;pizza,0.1850	('Topic_84', 0.030477223277545786)	('Topic_149', 0.030444025919363217)	('Topic_126', 0.025458925756030527)	('Topic_110', 0.020807818603581531)	('Topic_2', 0.020599066423785267)
http://instagram.com/p/BLZ7HELBSvR/?tagged=hives	NONE	('Topic_31', 0.0083021659055465824)	('Topic_121', 0.0081847038634376024)	('Topic_85', 0.0080363289988294138)	('Topic_36', 0.0079973065930214679)	('Topic_32', 0.0079714662429109396)
http://instagram.com/p/BLX3pSOh8u-/?tagged=hives	person,0.9994;indoor,0.9308;close,0.2042	('Topic_122', 0.024886565061095847)	('Topic_80', 0.012781417136962353)	('Topic_125', 0.012572250850621166)	('Topic_41', 0.012460378380976042)	('Topic_48', 0.01234123177556189)
http://instagram.com/p/BLXOUA-gdo6/?tagged=hives	sky,0.9998;outdoor,0.9982;person,0.9982;ground,0.9942;group,0.9016;people,0.8861;standing,0.7555;posing,0.4156	('Topic_136', 0.033758374223236645)	('Topic_69', 0.019648568675445507)	('Topic_60', 0.019400193663260467)	('Topic_116', 0.019341703662409362)	('Topic_115', 0.01926448630198677)
http://instagram.com/p/BLJhL_fhsqw/?tagged=coughing	person,0.9967;close,0.3685	('Topic_31', 0.0083021659055465824)	('Topic_121', 0.0081847038634376024)	('Topic_85', 0.0080363289988294138)	('Topic_36', 0.0079973065930214679)	('Topic_32', 0.0079714662429109396)
http://instagram.com/p/BLcMU5HgsSS/?tagged=meds	person,0.9784;indoor,0.9714	('Topic_31', 0.0083021659055465824)	('Topic_121', 0.0081847038634376024)	('Topic_85', 0.0080363289988294138)	('Topic_36', 0.0079973065930214679)	('Topic_32', 0.0079714662429109396)
http://instagram.com/p/BLbo_0yAKBj/?tagged=meds	indoor,0.8762;person,0.8688	('Topic_31', 0.0083021659055465824)	('Topic_121', 0.0081847038634376024)	('Topic_85', 0.0080363289988294138)	('Topic_36', 0.0079973065930214679)	('Topic_32', 0.0079714662429109396)
http://instagram.com/p/BLcnydyBzr7/?tagged=meds	NONE	('Topic_31', 0.0083021659055465824)	('Topic_121', 0.0081847038634376024)	('Topic_85', 0.0080363289988294138)	('Topic_36', 0.0079973065930214679)	('Topic_32', 0.0079714662429109396)
http://instagram.com/p/BLbq-cvhdWR/?tagged=meds	variety,0.1574	('Topic_31', 0.0083021659055465824)	('Topic_121', 0.0081847038634376024)	('Topic_85', 0.0080363289988294138)	('Topic_36', 0.0079973065930214679)	('Topic_32', 0.0079714662429109396)
http://instagram.com/p/BLb9G8rB10Z/?tagged=meds		('Topic_31', 0.0083021659055465824)	('Topic_121', 0.0081847038634376024)	('Topic_85', 0.0080363289988294138)	('Topic_36', 0.0079973065930214679)	('Topic_32', 0.0079714662429109396)
http://instagram.com/p/BLc1T70jIvC/?tagged=meds	NONE	('Topic_31', 0.0083021659055465824)	('Topic_121', 0.0081847038634376024)	('Topic_85', 0.0080363289988294138)	('Topic_36', 0.0079973065930214679)	('Topic_32', 0.0079714662429109396)
http://instagram.com/p/BLzRKGeAca8/?tagged=pimples	NONE	('Topic_31', 0.0083021659055465824)	('Topic_121', 0.0081847038634376024)	('Topic_85', 0.0080363289988294138)	('Topic_36', 0.0079973065930214679)	('Topic_32', 0.0079714662429109396)
http://instagram.com/p/BLyoPIehkx1/?tagged=pimples	person,0.9999;indoor,0.9969;wall,0.9951;posing,0.4727	('Topic_37', 0.023151766712664182)	('Topic_41', 0.01754674902892742)	('Topic_53', 0.017152336452375343)	('Topic_31', 0.013174876882554764)	('Topic_29', 0.012744704734903186)
http://instagram.com/p/BL34ZAcgJ8v/?tagged=pimples	NONE	('Topic_31', 0.0083021659055465824)	('Topic_121', 0.0081847038634376024)	('Topic_85', 0.0080363289988294138)	('Topic_36', 0.0079973065930214679)	('Topic_32', 0.0079714662429109396)
http://instagram.com/p/BLUBt9MDCbM/?tagged=thyroid	cabinet,0.9998;kitchen,0.9990;person,0.9942;indoor,0.9936;woman,0.9817;standing,0.8607;lady,0.6390;preparing,0.5403;beautiful,0.3735	('Topic_36', 0.046694354625970901)	('Topic_14', 0.046575962114318123)	('Topic_146', 0.028446659339973996)	('Topic_9', 0.0279849326730333)	('Topic_60', 0.023159590801523102)
http://instagram.com/p/BLTYY96DTZh/?tagged=thyroid	person,0.9575;screenshot,0.9462;abstract,0.5435	('Topic_95', 0.02513286446822087)	('Topic_105', 0.01771590998763058)	('Topic_52', 0.012718333196428021)	('Topic_87', 0.012523467840397567)	('Topic_41', 0.012460378380976042)
http://instagram.com/p/BLO230HAgGU/?tagged=thyroid	food,0.9739;fruit,0.9601;plate,0.8709;sliced,0.4724;dessert,0.4353;different,0.3573;square,0.2827;arranged,0.1609	('Topic_67', 0.18111534669663298)	('Topic_90', 0.019449574147427713)	('Topic_145', 0.014484588371893009)	('Topic_92', 0.013930894105362959)	('Topic_26', 0.013790594836640642)
http://instagram.com/p/BLTv8A-jPKE/?tagged=thyroid	food,0.9968;plate,0.9698;bowl,0.8822;different,0.8365;dish,0.5229;variety,0.4147;meal,0.3350;set,0.3324;arranged,0.3193;several,0.2122	('Topic_110', 0.062102679601567568)	('Topic_3', 0.035659990188319848)	('Topic_34', 0.034804768636797781)	('Topic_12', 0.026475716892618923)	('Topic_67', 0.022466815250751448)
http://instagram.com/p/BLRjiUnjtA6/?tagged=thyroid		('Topic_31', 0.0083021659055465824)	('Topic_121', 0.0081847038634376024)	('Topic_85', 0.0080363289988294138)	('Topic_36', 0.0079973065930214679)	('Topic_32', 0.0079714662429109396)
http://instagram.com/p/BLTXLieAH1K/?tagged=thyroid	person,0.9796	('Topic_31', 0.0083021659055465824)	('Topic_121', 0.0081847038634376024)	('Topic_85', 0.0080363289988294138)	('Topic_36', 0.0079973065930214679)	('Topic_32', 0.0079714662429109396)
http://instagram.com/p/BLPKu2hlsNF/?tagged=thyroid	person,0.9894;clothing,0.9659;standing,0.7936;posing,0.7426;beautiful,0.3046;underpants,0.1991	('Topic_36', 0.053241787436406951)	('Topic_146', 0.016855537712563883)	('Topic_29', 0.016746632755982361)	('Topic_94', 0.016298523537262657)	('Topic_31', 0.011943298720479802)
http://instagram.com/p/BLUilJhjpXc/?tagged=thyroid	cake,0.9996;table,0.9763;sign,0.7946	('Topic_26', 0.023579286362018063)	('Topic_4', 0.018372675449583969)	('Topic_78', 0.017273431743450109)	('Topic_68', 0.012820254312130215)	('Topic_87', 0.012523467840397567)
http://instagram.com/p/BLUiC14jxU3/?tagged=thyroid		('Topic_31', 0.0083021659055465824)	('Topic_121', 0.0081847038634376024)	('Topic_85', 0.0080363289988294138)	('Topic_36', 0.0079973065930214679)	('Topic_32', 0.0079714662429109396)
http://instagram.com/p/BLk2YVsDZ5B/?tagged=numb	text,0.9820;book,0.9786	('Topic_31', 0.0083021659055465824)	('Topic_121', 0.0081847038634376024)	('Topic_85', 0.0080363289988294138)	('Topic_36', 0.0079973065930214679)	('Topic_32', 0.0079714662429109396)
http://instagram.com/p/BLhODI1grFX/?tagged=numb	person,0.9793	('Topic_31', 0.0083021659055465824)	('Topic_121', 0.0081847038634376024)	('Topic_85', 0.0080363289988294138)	('Topic_36', 0.0079973065930214679)	('Topic_32', 0.0079714662429109396)
http://instagram.com/p/BLjhZS1ghgt/?tagged=numb	outdoor,0.9999;person,0.9967;water,0.9963;sky,0.9887;ground,0.9774;woman,0.9760;beach,0.9697;clothing,0.9417;swimsuit,0.9050;shore,0.3516;beautiful,0.3376;pretty,0.3348	('Topic_9', 0.13442892571692666)	('Topic_30', 0.056846592807247402)	('Topic_76', 0.041305530149919105)	('Topic_36', 0.025357428165584405)	('Topic_11', 0.020686188978639674)
http://instagram.com/p/BLhCRKYhc_O/?tagged=numb	person,0.9907;music,0.8855	('Topic_31', 0.0083021659055465824)	('Topic_121', 0.0081847038634376024)	('Topic_85', 0.0080363289988294138)	('Topic_36', 0.0079973065930214679)	('Topic_32', 0.0079714662429109396)
http://instagram.com/p/BLmxTpdjmnw/?tagged=numb	NONE	('Topic_31', 0.0083021659055465824)	('Topic_121', 0.0081847038634376024)	('Topic_85', 0.0080363289988294138)	('Topic_36', 0.0079973065930214679)	('Topic_32', 0.0079714662429109396)
http://instagram.com/p/BIfP9hmBSuV/?tagged=earache	person,0.9997;tree,0.9976;outdoor,0.9941;group,0.9265;standing,0.9058;posing,0.8828;people,0.8518	('Topic_149', 0.020521226079993925)	('Topic_29', 0.015998852074287688)	('Topic_91', 0.015738423388901412)	('Topic_69', 0.015564528419195334)	('Topic_126', 0.015536125916661238)
http://instagram.com/p/BFXL7DuPwVo/?tagged=earache	NONE	('Topic_31', 0.0083021659055465824)	('Topic_121', 0.0081847038634376024)	('Topic_85', 0.0080363289988294138)	('Topic_36', 0.0079973065930214679)	('Topic_32', 0.0079714662429109396)
http://instagram.com/p/BG1P-Los76g/?tagged=earache	person,0.9994;woman,0.9432;indoor,0.8556;posing,0.6285;beautiful,0.3294	('Topic_36', 0.017716806743383207)	('Topic_29', 0.017567742836447974)	('Topic_9', 0.017129704548779712)	('Topic_48', 0.016578945397553356)	('Topic_148', 0.016137403781040945)
http://instagram.com/p/BKzU_n_jqaQ/?tagged=earache	table,0.9987;cup,0.9944;coffee,0.9369;plate,0.8563;food,0.8243;wooden,0.6501;wood,0.2903	('Topic_49', 0.053805144337710484)	('Topic_23', 0.02978076426306352)	('Topic_67', 0.020515020426344323)	('Topic_137', 0.015729762496927677)	('Topic_39', 0.015260567035071287)
http://instagram.com/p/5PqBndFPmn/?tagged=earache		('Topic_31', 0.0083021659055465824)	('Topic_121', 0.0081847038634376024)	('Topic_85', 0.0080363289988294138)	('Topic_36', 0.0079973065930214679)	('Topic_32', 0.0079714662429109396)
http://instagram.com/p/BKAkOhHhfJL/?tagged=earache	indoor,0.9875	('Topic_31', 0.0083021659055465824)	('Topic_121', 0.0081847038634376024)	('Topic_85', 0.0080363289988294138)	('Topic_36', 0.0079973065930214679)	('Topic_32', 0.0079714662429109396)
http://instagram.com/p/BLVGv-QgReD/?tagged=shivering	bed,0.9877;indoor,0.9853;red,0.9680;laying,0.8632	('Topic_114', 0.028547380195126464)	('Topic_145', 0.02320067401049445)	('Topic_118', 0.01693050558087961)	('Topic_143', 0.012227463836444897)	('Topic_130', 0.012100935660545263)
http://instagram.com/p/BLeOeLAjWbQ/?tagged=allergic	person,0.9887;mirror,0.8838	('Topic_31', 0.0083021659055465824)	('Topic_121', 0.0081847038634376024)	('Topic_85', 0.0080363289988294138)	('Topic_36', 0.0079973065930214679)	('Topic_32', 0.0079714662429109396)
http://instagram.com/p/BLd2xteDaE6/?tagged=allergic	indoor,0.9995;person,0.9982;wall,0.9944;ceiling,0.9939;floor,0.9237;standing,0.8909	('Topic_28', 0.057298648391886135)	('Topic_64', 0.047099166809119956)	('Topic_146', 0.022048831707953125)	('Topic_85', 0.01692045630076253)	('Topic_36', 0.016888729468682244)
http://instagram.com/p/BLdz9y3lVp3/?tagged=allergic	indoor,0.9921;ceiling,0.9917;wall,0.9789;person,0.9311	('Topic_64', 0.017583054302743227)	('Topic_89', 0.017276495742081909)	('Topic_75', 0.016730089747898882)	('Topic_111', 0.016658182211245778)	('Topic_85', 0.012936452748192112)
http://instagram.com/p/BLb0pWYFUCC/?tagged=aching	sky,1.0000;outdoor,0.9998;beach,0.9823;person,0.9644;standing,0.9201;holding,0.9118;woman,0.9072;nature,0.8838;young,0.7849;shore,0.4871;hand,0.4786	('Topic_30', 0.050581204576674622)	('Topic_76', 0.030241822833805221)	('Topic_130', 0.029939427526472488)	('Topic_129', 0.02041987075888815)	('Topic_40', 0.016900724099959945)
http://instagram.com/p/BK_dbDYDzoX/?tagged=thyroid	text,0.9904	('Topic_31', 0.0083021659055465824)	('Topic_121', 0.0081847038634376024)	('Topic_85', 0.0080363289988294138)	('Topic_36', 0.0079973065930214679)	('Topic_32', 0.0079714662429109396)
http://instagram.com/p/BK_2-tBAI58/?tagged=thyroid	person,0.9935;indoor,0.9823;wall,0.9786;floor,0.9638	('Topic_77', 0.023019905794389409)	('Topic_89', 0.017276495742081906)	('Topic_53', 0.01715233645237535)	('Topic_74', 0.012367674263090432)	('Topic_143', 0.012227463836444899)
http://instagram.com/p/BK_m2EPhDzC/?tagged=thyroid	head	('Topic_31', 0.0083021659055465824)	('Topic_121', 0.0081847038634376024)	('Topic_85', 0.0080363289988294138)	('Topic_36', 0.0079973065930214679)	('Topic_32', 0.0079714662429109396)
http://instagram.com/p/BK_u0L3hLCq/?tagged=thyroid	food,0.9861;wooden,0.6191;vegetable,0.6148;dish,0.5721;meal,0.2056;meat,0.1967;saute,0.0316	('Topic_2', 0.17936386385369368)	('Topic_110', 0.015846418683896888)	('Topic_60', 0.015305062817120737)	('Topic_95', 0.010721073725704843)	('Topic_93', 0.010053175323837199)
http://instagram.com/p/BK_PC1bhpaF/?tagged=thyroid	ground,0.9946;outdoor,0.9243;plant,0.7955;vegetable,0.0946	('Topic_129', 0.027789721937081152)	('Topic_3', 0.023776352023425269)	('Topic_5', 0.017877264358465605)	('Topic_110', 0.012568693231065254)	('Topic_95', 0.012379389478780553)
http://instagram.com/p/BKY9Cj6g11d/?tagged=thyroid		('Topic_31', 0.0083021659055465824)	('Topic_121', 0.0081847038634376024)	('Topic_85', 0.0080363289988294138)	('Topic_36', 0.0079973065930214679)	('Topic_32', 0.0079714662429109396)
http://instagram.com/p/BK_DHqHBIhJ/?tagged=thyroid		('Topic_31', 0.0083021659055465824)	('Topic_121', 0.0081847038634376024)	('Topic_85', 0.0080363289988294138)	('Topic_36', 0.0079973065930214679)	('Topic_32', 0.0079714662429109396)
http://instagram.com/p/BK_2NJIDcc2/?tagged=thyroid	food,0.9952;sliced,0.6229;dish,0.4611;arranged,0.3631;pasta,0.2314;several,0.1090;vegetable,0.1005	('Topic_34', 0.069235538315525424)	('Topic_2', 0.035483266182839174)	('Topic_140', 0.029675136632152935)	('Topic_3', 0.025552724185585664)	('Topic_110', 0.020807818603581527)
http://instagram.com/p/BLH44y_hLp3/?tagged=asthma	person,0.9966	('Topic_31', 0.0083021659055465824)	('Topic_121', 0.0081847038634376024)	('Topic_85', 0.0080363289988294138)	('Topic_36', 0.0079973065930214679)	('Topic_32', 0.0079714662429109396)
http://instagram.com/p/BLJvTyojdPi/?tagged=asthma	person,0.9992;indoor,0.9858;bed,0.7796;laying,0.7580;baby,0.6706;white,0.6191	('Topic_103', 0.052361645417195374)	('Topic_134', 0.031609567544863999)	('Topic_91', 0.021667325721432932)	('Topic_38', 0.020842709344010207)	('Topic_114', 0.020685497313011201)
http://instagram.com/p/BLKAbx_BoX6/?tagged=asthma	person,0.9684	('Topic_31', 0.0083021659055465824)	('Topic_121', 0.0081847038634376024)	('Topic_85', 0.0080363289988294138)	('Topic_36', 0.0079973065930214679)	('Topic_32', 0.0079714662429109396)
http://instagram.com/p/BLJeuqyjvwl/?tagged=asthma	person,0.9939;woman,0.9179	('Topic_31', 0.0083021659055465824)	('Topic_121', 0.0081847038634376024)	('Topic_85', 0.0080363289988294138)	('Topic_36', 0.0079973065930214679)	('Topic_32', 0.0079714662429109396)
http://instagram.com/p/BLpUafRj1z3/?tagged=advil	person,0.9981;indoor,0.8929	('Topic_31', 0.0083021659055465824)	('Topic_121', 0.0081847038634376024)	('Topic_85', 0.0080363289988294138)	('Topic_36', 0.0079973065930214679)	('Topic_32', 0.0079714662429109396)
http://instagram.com/p/BLoIsycgvCS/?tagged=cancer	sign,0.8730;newspaper,0.8111;posing,0.4111;suit,0.3233	('Topic_124', 0.033484772859267903)	('Topic_68', 0.017888069980078209)	('Topic_141', 0.017839252670251386)	('Topic_51', 0.017460514023551862)	('Topic_91', 0.012443993424606559)
http://instagram.com/p/BLoHZ7Pjs3e/?tagged=cancer	outdoor,0.9999;person,0.9992;road,0.9991;sky,0.9873;skating,0.9651;girl,0.8543	('Topic_102', 0.031730894075974986)	('Topic_99', 0.025878682860982154)	('Topic_31', 0.022329886711258292)	('Topic_121', 0.022234385206196257)	('Topic_20', 0.0162795185203106)
http://instagram.com/p/BLZXGFFgL3Y/?tagged=tiredness	person,0.9958;man,0.9881;indoor,0.9135	('Topic_31', 0.013891093031251838)	('Topic_149', 0.01290304406498136)	('Topic_133', 0.012805590751053302)	('Topic_65', 0.01251382714214627)	('Topic_1', 0.012512786669574392)
http://instagram.com/p/BLJZ3mHjR7j/?tagged=itchy	indoor,0.9124;mammal,0.7870;white,0.6422;close,0.2668	('Topic_101', 0.01801086961442588)	('Topic_143', 0.017956283872306446)	('Topic_11', 0.017761085586740961)	('Topic_87', 0.01760658563491628)	('Topic_6', 0.017144830532500904)
http://instagram.com/p/BLMIVfxjJt4/?tagged=itchy	person,0.9858;close,0.5430;posing,0.4073	('Topic_29', 0.013437535751305343)	('Topic_33', 0.013012099776952425)	('Topic_97', 0.012878874378925636)	('Topic_71', 0.012519093237405075)	('Topic_41', 0.01246037838097604)
http://instagram.com/p/BLK8BpLj6mt/?tagged=itchy	NONE	('Topic_31', 0.0083021659055465824)	('Topic_121', 0.0081847038634376024)	('Topic_85', 0.0080363289988294138)	('Topic_36', 0.0079973065930214679)	('Topic_32', 0.0079714662429109396)
http://instagram.com/p/BLJPe5yhWAs/?tagged=itchy	person,0.9979;tree,0.9965;outdoor,0.9879	('Topic_90', 0.018695937000180029)	('Topic_55', 0.018529499440182742)	('Topic_32', 0.013578370951318464)	('Topic_66', 0.012913804588035895)	('Topic_27', 0.012795694271401167)
http://instagram.com/p/BLob3plAhU9/?tagged=tissues		('Topic_31', 0.0083021659055465824)	('Topic_121', 0.0081847038634376024)	('Topic_85', 0.0080363289988294138)	('Topic_36', 0.0079973065930214679)	('Topic_32', 0.0079714662429109396)
http://instagram.com/p/BLV30EADYKF/?tagged=chest	man,0.9844;person,0.9791;outdoor,0.9331;standing,0.8031;posing,0.5457	('Topic_116', 0.022186753425307452)	('Topic_32', 0.017694767355340871)	('Topic_91', 0.017281775808885222)	('Topic_19', 0.016639632610906289)	('Topic_16', 0.016471957461670989)
http://instagram.com/p/BLWWa3vhd4C/?tagged=chest	person,0.9971;hat,0.7985	('Topic_31', 0.0083021659055465824)	('Topic_121', 0.0081847038634376024)	('Topic_85', 0.0080363289988294138)	('Topic_36', 0.0079973065930214679)	('Topic_32', 0.0079714662429109396)
http://instagram.com/p/BLKo0naA0xw/?tagged=intense	floor,0.9966;indoor,0.9881;chair,0.9560;sitting,0.9467;curtain,0.8913;red,0.7719;leather,0.4262	('Topic_145', 0.044899762410265623)	('Topic_0', 0.025553581307365111)	('Topic_143', 0.025473699466904528)	('Topic_43', 0.020300343944363267)	('Topic_95', 0.015682473645389487)
http://instagram.com/p/BLJRJVUDsX0/?tagged=intense	person,0.9773;indoor,0.8997;standing,0.7824	('Topic_36', 0.019643058230371768)	('Topic_64', 0.018538908960612346)	('Topic_146', 0.013564201668221944)	('Topic_27', 0.012795694271401165)	('Topic_115', 0.012420288513306061)
http://instagram.com/p/BLvyhRsDDMv/?tagged=hacking	file,0.6235	('Topic_31', 0.0083021659055465824)	('Topic_121', 0.0081847038634376024)	('Topic_85', 0.0080363289988294138)	('Topic_36', 0.0079973065930214679)	('Topic_32', 0.0079714662429109396)
http://instagram.com/p/BLw2MeQjtsp/?tagged=hacking	display,0.2566;screenshot,0.2185	('Topic_31', 0.0083021659055465824)	('Topic_121', 0.0081847038634376024)	('Topic_85', 0.0080363289988294138)	('Topic_36', 0.0079973065930214679)	('Topic_32', 0.0079714662429109396)
http://instagram.com/p/BLwUtVzAILL/?tagged=hacking	person,0.9995;indoor,0.9981;ceiling,0.9749;laptop,0.9566;people,0.9437;group,0.9116;working,0.8751;restaurant,0.1638;several,0.1249	('Topic_136', 0.082475666705198306)	('Topic_39', 0.036782681921164344)	('Topic_138', 0.031491233580487464)	('Topic_28', 0.022924443325115618)	('Topic_30', 0.022845511255782987)
http://instagram.com/p/BLsl9UUjUzu/?tagged=poisoning	person,0.9950;woman,0.9459;posing,0.8870	('Topic_31', 0.013891093031251838)	('Topic_85', 0.01363970762090976)	('Topic_29', 0.013437535751305345)	('Topic_74', 0.013040009049063236)	('Topic_68', 0.012820254312130215)
http://instagram.com/p/2H_O6aBtKl/?tagged=poisoning	weapon,0.7614;hand,0.6587;gun,0.4553	('Topic_144', 0.036453708648522522)	('Topic_84', 0.025023963495305276)	('Topic_55', 0.012489247771279039)	('Topic_31', 0.0078508413623481384)	('Topic_121', 0.0077397648229020925)
http://instagram.com/p/BAep5TpMQR5/?tagged=runny	food,0.9795;plate,0.9719;vegetable,0.6029	('Topic_57', 0.018870730841532041)	('Topic_85', 0.01363970762090976)	('Topic_110', 0.013251955863449178)	('Topic_95', 0.013052361130413474)	('Topic_2', 0.012997810718366453)
http://instagram.com/p/BIGkjkQgHkr/?tagged=drugged	person,0.9970;woman,0.9355;indoor,0.8717	('Topic_21', 0.018009050461602991)	('Topic_70', 0.017779331122488751)	('Topic_29', 0.013437535751305345)	('Topic_135', 0.013413809714334783)	('Topic_109', 0.012222192841475334)
http://instagram.com/p/BLZfb5sAM7N/?tagged=drugged	sky,1.0000;outdoor,0.9992;person,0.9987;man,0.9516;standing,0.9028;blue,0.5784;posing,0.5402	('Topic_126', 0.025458925756030527)	('Topic_11', 0.02034324959412924)	('Topic_127', 0.020051198277470279)	('Topic_86', 0.015712507544775878)	('Topic_122', 0.015480165873178691)
http://instagram.com/p/BIuiWqcDVX4/?tagged=drugged	person,0.9928;wall,0.9913;indoor,0.9799;posing,0.5392	('Topic_91', 0.018172813460468111)	('Topic_95', 0.0181082095146421)	('Topic_97', 0.017943667632555192)	('Topic_144', 0.017387717912553859)	('Topic_31', 0.013174876882554771)
http://instagram.com/p/BL3exTjASpd/?tagged=allergic	person,0.9939;man,0.9912;indoor,0.8889	('Topic_109', 0.01826244451037903)	('Topic_17', 0.012987314971559789)	('Topic_94', 0.012916345836267631)	('Topic_133', 0.012805590751053302)	('Topic_1', 0.01251278666957439)
http://instagram.com/p/BLzI3Jagkpq/?tagged=allergic	person,0.9907;woman,0.9389;black,0.7984;posing,0.4320	('Topic_71', 0.046246536763050954)	('Topic_73', 0.01735518459049424)	('Topic_31', 0.013174876882554766)	('Topic_146', 0.012864839835635555)	('Topic_91', 0.012443993424606559)
http://instagram.com/p/BLbeBbtj1aD/?tagged=paracetamol	person,0.9594;wearing,0.8963;suit,0.6924	('Topic_124', 0.029264829286678694)	('Topic_111', 0.017563758727367193)	('Topic_107', 0.017543275327459879)	('Topic_21', 0.011968798792699291)	('Topic_31', 0.0078508413623481401)
http://instagram.com/p/BLTstzzg_VX/?tagged=chest	dog,0.9847;indoor,0.9678;black,0.8494;mammal,0.5384	('Topic_122', 0.017874609152322297)	('Topic_73', 0.017355184590494243)	('Topic_120', 0.017050071050290171)	('Topic_118', 0.01693050558087961)	('Topic_137', 0.012433992881963205)
http://instagram.com/p/BLTqX-_DEbP/?tagged=chest	person,0.9947;indoor,0.9876	('Topic_31', 0.0083021659055465824)	('Topic_121', 0.0081847038634376024)	('Topic_85', 0.0080363289988294138)	('Topic_36', 0.0079973065930214679)	('Topic_32', 0.0079714662429109396)
http://instagram.com/p/BLT2jANg_Uy/?tagged=chest	NONE	('Topic_31', 0.0083021659055465824)	('Topic_121', 0.0081847038634376024)	('Topic_85', 0.0080363289988294138)	('Topic_36', 0.0079973065930214679)	('Topic_32', 0.0079714662429109396)
http://instagram.com/p/BLTjZ7Gj-1-/?tagged=chest	person,0.9998;indoor,0.9174	('Topic_31', 0.0083021659055465824)	('Topic_121', 0.0081847038634376024)	('Topic_85', 0.0080363289988294138)	('Topic_36', 0.0079973065930214679)	('Topic_32', 0.0079714662429109396)
http://instagram.com/p/BLUD9JWBELc/?tagged=chest	ceiling,0.9996;person,0.9974;luggage,0.9754;indoor,0.9744;airport,0.9303;standing,0.7830	('Topic_21', 0.057030192496844503)	('Topic_94', 0.031878405523430388)	('Topic_106', 0.031480206793002549)	('Topic_146', 0.022048831707953125)	('Topic_35', 0.021232901583348278)
http://instagram.com/p/BLUQgclg1Rn/?tagged=chest	person,0.9980;wall,0.9857;indoor,0.9590;holding,0.9232;cellphone,0.9040;phone,0.9007;mirror,0.8997;hand,0.5499	('Topic_135', 0.12928026208912155)	('Topic_14', 0.029569483674698544)	('Topic_39', 0.028856259789123775)	('Topic_94', 0.019654526328499587)	('Topic_70', 0.018728865140045094)
http://instagram.com/p/BLw-vexD21v/?tagged=stiff	NONE	('Topic_31', 0.0083021659055465824)	('Topic_121', 0.0081847038634376024)	('Topic_85', 0.0080363289988294138)	('Topic_36', 0.0079973065930214679)	('Topic_32', 0.0079714662429109396)
http://instagram.com/p/BLmIt0zAYQR/?tagged=exercise	road,0.9977;person,0.9858;outdoor,0.9734;sport,0.9541	('Topic_32', 0.024335918630999088)	('Topic_131', 0.02259597154010758)	('Topic_85', 0.018665272784053655)	('Topic_94', 0.017979207084776835)	('Topic_66', 0.017976796861729174)
http://instagram.com/p/BLmDOubBjv7/?tagged=exercise	outdoor,0.9999;person,0.9996;water,0.9994;sky,0.9938;woman,0.9933;beach,0.9839;rock,0.9019;ocean,0.6387;nature,0.6094;beautiful,0.5779;sea,0.3264	('Topic_76', 0.093384824947004119)	('Topic_31', 0.034938092356721899)	('Topic_148', 0.033516800316335103)	('Topic_38', 0.025313562571975826)	('Topic_23', 0.025267691797154782)
http://instagram.com/p/BLmCyRPhmeC/?tagged=exercise	person,0.9971;outdoor,0.9704;standing,0.8970;posing,0.5659	('Topic_29', 0.018473524770764742)	('Topic_116', 0.017601868647428513)	('Topic_127', 0.017423860315353857)	('Topic_31', 0.013174876882554771)	('Topic_69', 0.012243200704262618)
http://instagram.com/p/BLmByUUh_4I/?tagged=exercise	person,0.9998;man,0.9617;outdoor,0.8668	('Topic_32', 0.013578370951318464)	('Topic_57', 0.012830479172628341)	('Topic_102', 0.012744777219611999)	('Topic_55', 0.012489247771279041)	('Topic_41', 0.012460378380976038)
http://instagram.com/p/BLmMLn2DZue/?tagged=exercise	person,0.9600;floor,0.9529	('Topic_31', 0.0083021659055465824)	('Topic_121', 0.0081847038634376024)	('Topic_85', 0.0080363289988294138)	('Topic_36', 0.0079973065930214679)	('Topic_32', 0.0079714662429109396)
http://instagram.com/p/BLmelAnDDh5/?tagged=exercise	sky,0.9980;woman,0.9959;outdoor,0.9957;tree,0.9909;person,0.9882;beautiful,0.6677;lady,0.6474;female,0.3883	('Topic_36', 0.10093288661388329)	('Topic_148', 0.033065393638864495)	('Topic_57', 0.019587011075297631)	('Topic_55', 0.019318707597718292)	('Topic_32', 0.015425733544768746)
http://instagram.com/p/BLmC2WfFQEY/?tagged=exercise	person,0.9973;underpants,0.1897	('Topic_31', 0.0083021659055465824)	('Topic_121', 0.0081847038634376024)	('Topic_85', 0.0080363289988294138)	('Topic_36', 0.0079973065930214679)	('Topic_32', 0.0079714662429109396)
http://instagram.com/p/BLmWLTXgAr2/?tagged=exercise	grass,1.0000;dog,1.0000;outdoor,0.9971;brown,0.9655;little,0.8372	('Topic_118', 0.032444164663333379)	('Topic_134', 0.022263570979436386)	('Topic_106', 0.022127867494745126)	('Topic_85', 0.017750089185001362)	('Topic_57', 0.017020215869893929)
http://instagram.com/p/BLmdWclB2hs/?tagged=exercise	sky,0.9999;outdoor,0.9863;blue,0.4640;arm,0.1507	('Topic_135', 0.024179842069419439)	('Topic_84', 0.023733743444268124)	('Topic_126', 0.023668045027160793)	('Topic_37', 0.017422946676802643)	('Topic_91', 0.01244399342460656)
http://instagram.com/p/BLmURJZBdLH/?tagged=exercise	person,0.9866;woman,0.9631;girl,0.8038	('Topic_114', 0.024059028774020729)	('Topic_141', 0.018809034851672717)	('Topic_147', 0.011946017450745259)	('Topic_56', 0.011936019794715853)	('Topic_42', 0.011409539581641223)
http://instagram.com/p/BLm1qb0h6pv/?tagged=exercise	person,0.9970;woman,0.9348;swimsuit,0.5280	('Topic_9', 0.025032375294478101)	('Topic_36', 0.019643058230371772)	('Topic_94', 0.01895659750517133)	('Topic_14', 0.013445797539246108)	('Topic_135', 0.013413809714334783)
http://instagram.com/p/BLpkaq8gjMn/?tagged=appt	light,0.5969;fountain,0.4725;night,0.2882	('Topic_86', 0.019129177541895682)	('Topic_43', 0.018674382985472915)	('Topic_114', 0.018018777105117029)	('Topic_71', 0.012519093237405078)	('Topic_12', 0.012389669785206161)
http://instagram.com/p/BLsDpCVDlIh/?tagged=appt	indoor,0.9716;ceiling,0.8984;car,0.1028	('Topic_13', 0.035630728866072936)	('Topic_8', 0.028921810996488072)	('Topic_31', 0.0078508413623481384)	('Topic_121', 0.0077397648229020925)	('Topic_85', 0.0075994559520060623)
http://instagram.com/p/BK6yNYSg1fa/?tagged=bedtime	sky,0.9986;outdoor,0.9940;person,0.9696	('Topic_137', 0.01310993289827094)	('Topic_84', 0.012943460157497881)	('Topic_141', 0.012768783182769016)	('Topic_130', 0.012758769931915407)	('Topic_136', 0.01273302430958032)
http://instagram.com/p/BK393UogU5H/?tagged=bedtime	text,0.8683	('Topic_31', 0.0083021659055465824)	('Topic_121', 0.0081847038634376024)	('Topic_85', 0.0080363289988294138)	('Topic_36', 0.0079973065930214679)	('Topic_32', 0.0079714662429109396)
http://instagram.com/p/BK6KzjFBrcX/?tagged=bedtime	person,0.9972;indoor,0.9956;wall,0.9903;woman,0.9601;posing,0.3733	('Topic_85', 0.028645945649337604)	('Topic_29', 0.02301567106861609)	('Topic_89', 0.021877333994094042)	('Topic_14', 0.017575194451088863)	('Topic_37', 0.016568676009009624)
http://instagram.com/p/BK34TO_jeTW/?tagged=bedtime	person,0.9999;woman,0.9963;indoor,0.9042;beautiful,0.4553	('Topic_9', 0.023741721536288195)	('Topic_62', 0.022269113594749503)	('Topic_31', 0.013174876882554766)	('Topic_36', 0.012901454284508484)	('Topic_102', 0.012087664403817252)
http://instagram.com/p/BLMMO25BaZY/?tagged=nose		('Topic_31', 0.0083021659055465824)	('Topic_121', 0.0081847038634376024)	('Topic_85', 0.0080363289988294138)	('Topic_36', 0.0079973065930214679)	('Topic_32', 0.0079714662429109396)
http://instagram.com/p/BLMTsCpBvLv/?tagged=nose	man,1.0000;person,0.9998;indoor,0.8974;looking,0.8863	('Topic_133', 0.023602982498985299)	('Topic_7', 0.023170520091167959)	('Topic_98', 0.01785057717798862)	('Topic_56', 0.017049426046441728)	('Topic_32', 0.012878278559276004)
http://instagram.com/p/BLehW6GB7xV/?tagged=spine	person,0.9999;wall,0.9957;man,0.9938;indoor,0.9919;standing,0.8496;music,0.8007;ceiling,0.7104;posing,0.5290	('Topic_23', 0.066502456097473073)	('Topic_74', 0.029250420239600748)	('Topic_60', 0.024149523654032161)	('Topic_94', 0.019654526328499591)	('Topic_125', 0.019383971271428345)
http://instagram.com/p/BLlshXFBB2I/?tagged=spine	person,0.9524;window,0.9321;silhouette,0.4865	('Topic_68', 0.036981260987745013)	('Topic_148', 0.017891935423204646)	('Topic_133', 0.012805590751053302)	('Topic_1', 0.012512786669574392)	('Topic_31', 0.0078508413623481401)
http://instagram.com/p/BLlq4IqDXvN/?tagged=spine	alcohol,0.3422	('Topic_31', 0.0083021659055465824)	('Topic_121', 0.0081847038634376024)	('Topic_85', 0.0080363289988294138)	('Topic_36', 0.0079973065930214679)	('Topic_32', 0.0079714662429109396)
http://instagram.com/p/BK6shxthLEn/?tagged=cough	food,0.7727;beverage,0.4118	('Topic_31', 0.0083021659055465824)	('Topic_121', 0.0081847038634376024)	('Topic_85', 0.0080363289988294138)	('Topic_36', 0.0079973065930214679)	('Topic_32', 0.0079714662429109396)
http://instagram.com/p/BK6EkrugAaj/?tagged=cough	person,0.9884	('Topic_31', 0.0083021659055465824)	('Topic_121', 0.0081847038634376024)	('Topic_85', 0.0080363289988294138)	('Topic_36', 0.0079973065930214679)	('Topic_32', 0.0079714662429109396)
http://instagram.com/p/BK5u6jTAxJt/?tagged=cough	person,0.9879;scene,0.8927;stage,0.6826	('Topic_112', 0.03607613773346998)	('Topic_138', 0.029682338956960406)	('Topic_31', 0.0078508413623481401)	('Topic_121', 0.0077397648229020942)	('Topic_85', 0.0075994559520060631)
http://instagram.com/p/BK6IYd0Dahp/?tagged=cough	wall,0.9921;indoor,0.9915	('Topic_31', 0.0083021659055465824)	('Topic_121', 0.0081847038634376024)	('Topic_85', 0.0080363289988294138)	('Topic_36', 0.0079973065930214679)	('Topic_32', 0.0079714662429109396)
http://instagram.com/p/BKwaUBjjqaH/?tagged=cough	orange,0.6444	('Topic_31', 0.0083021659055465824)	('Topic_121', 0.0081847038634376024)	('Topic_85', 0.0080363289988294138)	('Topic_36', 0.0079973065930214679)	('Topic_32', 0.0079714662429109396)
http://instagram.com/p/BK6CqeZBAvM/?tagged=cough	NONE	('Topic_31', 0.0083021659055465824)	('Topic_121', 0.0081847038634376024)	('Topic_85', 0.0080363289988294138)	('Topic_36', 0.0079973065930214679)	('Topic_32', 0.0079714662429109396)
http://instagram.com/p/BLGsPQxAlM_/?tagged=heal	several,0.1193	('Topic_31', 0.0083021659055465824)	('Topic_121', 0.0081847038634376024)	('Topic_85', 0.0080363289988294138)	('Topic_36', 0.0079973065930214679)	('Topic_32', 0.0079714662429109396)
http://instagram.com/p/BLJFtU_jo4D/?tagged=heal	dark,0.3567	('Topic_31', 0.0083021659055465824)	('Topic_121', 0.0081847038634376024)	('Topic_85', 0.0080363289988294138)	('Topic_36', 0.0079973065930214679)	('Topic_32', 0.0079714662429109396)
http://instagram.com/p/BLJRU41gD-W/?tagged=heal	food,0.9852;bowl,0.9805;plate,0.8664;vegetable,0.8317;different,0.7372;dish,0.4098;containing,0.2035	('Topic_110', 0.13492001675632823)	('Topic_2', 0.040444666102523827)	('Topic_92', 0.019514344657106952)	('Topic_145', 0.015131362892157789)	('Topic_85', 0.011203514026293226)
http://instagram.com/p/BLKDDjUACjU/?tagged=heal	sweet,0.7021;pastry,0.5627	('Topic_31', 0.0083021659055465824)	('Topic_121', 0.0081847038634376024)	('Topic_85', 0.0080363289988294138)	('Topic_36', 0.0079973065930214679)	('Topic_32', 0.0079714662429109396)
http://instagram.com/p/BLI2QcvBCyo/?tagged=heal	person,0.9955;indoor,0.9162;woman,0.9105	('Topic_72', 0.024522141074564466)	('Topic_14', 0.019486049208149815)	('Topic_85', 0.013639707620909764)	('Topic_104', 0.012736653405700493)	('Topic_15', 0.012464781751333658)
http://instagram.com/p/BLJE7VhjbDQ/?tagged=heal	person,0.9979	('Topic_31', 0.0083021659055465824)	('Topic_121', 0.0081847038634376024)	('Topic_85', 0.0080363289988294138)	('Topic_36', 0.0079973065930214679)	('Topic_32', 0.0079714662429109396)
http://instagram.com/p/BL01wMKBqG8/?tagged=puke	NONE	('Topic_31', 0.0083021659055465824)	('Topic_121', 0.0081847038634376024)	('Topic_85', 0.0080363289988294138)	('Topic_36', 0.0079973065930214679)	('Topic_32', 0.0079714662429109396)
http://instagram.com/p/BL4rPSRhnse/?tagged=puke	person,0.9976;ground,0.9714	('Topic_31', 0.0083021659055465824)	('Topic_121', 0.0081847038634376024)	('Topic_85', 0.0080363289988294138)	('Topic_36', 0.0079973065930214679)	('Topic_32', 0.0079714662429109396)
http://instagram.com/p/BL4xawWgtQC/?tagged=puke		('Topic_31', 0.0083021659055465824)	('Topic_121', 0.0081847038634376024)	('Topic_85', 0.0080363289988294138)	('Topic_36', 0.0079973065930214679)	('Topic_32', 0.0079714662429109396)
http://instagram.com/p/BLYAo0ChM1a/?tagged=eaten	food,0.9982;indoor,0.9056;meal,0.1993	('Topic_110', 0.025332459201256579)	('Topic_143', 0.018932428134949511)	('Topic_33', 0.013012099776952427)	('Topic_2', 0.012997810718366457)	('Topic_27', 0.01279569427140117)
http://instagram.com/p/BLZXB4GAqlo/?tagged=eaten	text,0.9965;book,0.9761;indoor,0.9630	('Topic_104', 0.018776905074604194)	('Topic_23', 0.018135808453835538)	('Topic_135', 0.013413809714334783)	('Topic_95', 0.01305236113041347)	('Topic_102', 0.012744777219611999)
http://instagram.com/p/BLX4BkejkvL/?tagged=eaten	sky,0.9998;outdoor,0.9965;silhouette,0.1708	('Topic_148', 0.029972438761012042)	('Topic_52', 0.018758584865331721)	('Topic_1', 0.018553038338478087)	('Topic_133', 0.012805590751053302)	('Topic_31', 0.0078508413623481401)
http://instagram.com/p/BHa5uZPACXr/?tagged=eaten	person,0.9998;man,0.9998;suit,0.9876;clothing,0.9410;wearing,0.8947;posing,0.7970;standing,0.7830;dressed,0.3308	('Topic_74', 0.029250420239600752)	('Topic_124', 0.027759684364178701)	('Topic_36', 0.020194276770764373)	('Topic_9', 0.019682459811793791)	('Topic_122', 0.019567812119557906)
http://instagram.com/p/BLN7Y9ZhFd8/?tagged=appointment	indoor,0.9566;red,0.9178;cabinet,0.6067;keyboard,0.3755;colored,0.2606	('Topic_40', 0.043664429354918238)	('Topic_131', 0.032383916922864228)	('Topic_136', 0.027828174158977845)	('Topic_144', 0.016535174558774852)	('Topic_25', 0.016189328367855464)
http://instagram.com/p/BLN-36pDSvD/?tagged=throat	person,0.9949;wall,0.9906;indoor,0.8801	('Topic_109', 0.01826244451037903)	('Topic_29', 0.013437535751305343)	('Topic_94', 0.012916345836267629)	('Topic_1', 0.01251278666957439)	('Topic_61', 0.012101433368282786)
http://instagram.com/p/BLcX4K7B7tQ/?tagged=cramps		('Topic_31', 0.0083021659055465824)	('Topic_121', 0.0081847038634376024)	('Topic_85', 0.0080363289988294138)	('Topic_36', 0.0079973065930214679)	('Topic_32', 0.0079714662429109396)
http://instagram.com/p/BLUYXBZFCYL/?tagged=feverish	person,0.9892;indoor,0.9490;toilet,0.4336;seat,0.3714;toddler,0.2746	('Topic_134', 0.076742853301117575)	('Topic_0', 0.028059434694038276)	('Topic_65', 0.027630472059407558)	('Topic_115', 0.016650249617494534)	('Topic_149', 0.011637736620215977)
http://instagram.com/p/BLbcbm1hd_V/?tagged=vertigo	indoor,0.8585;music,0.8203	('Topic_31', 0.0083021659055465824)	('Topic_121', 0.0081847038634376024)	('Topic_85', 0.0080363289988294138)	('Topic_36', 0.0079973065930214679)	('Topic_32', 0.0079714662429109396)
http://instagram.com/p/BLkPfdUDqdx/?tagged=shivering	dark,0.3360	('Topic_31', 0.0083021659055465824)	('Topic_121', 0.0081847038634376024)	('Topic_85', 0.0080363289988294138)	('Topic_36', 0.0079973065930214679)	('Topic_32', 0.0079714662429109396)
http://instagram.com/p/BLlLwL7gfTy/?tagged=shivering	yellow,0.9865;person,0.9607;indoor,0.8962;bed,0.7741	('Topic_11', 0.017761085586740957)	('Topic_41', 0.01754674902892742)	('Topic_50', 0.01741806251841295)	('Topic_70', 0.016862639827260176)	('Topic_31', 0.013174876882554769)
http://instagram.com/p/BLeDiWRjG3v/?tagged=shivering	person,0.9857;standing,0.8808;posing,0.5069	('Topic_29', 0.019477787420209041)	('Topic_144', 0.018332953641811429)	('Topic_97', 0.012878874378925634)	('Topic_51', 0.012369455445384243)	('Topic_99', 0.011978399302453155)
http://instagram.com/p/BLiLqO5hSp6/?tagged=lump	outdoor,0.9977;building,0.9962;road,0.9906;parked,0.7641;parking,0.5335;curb,0.0835	('Topic_13', 0.10853403583958057)	('Topic_123', 0.082921628738557782)	('Topic_8', 0.0092865433909565323)	('Topic_31', 0.0067500047250905592)	('Topic_121', 0.0066545032200285249)
http://instagram.com/p/BLihz1nD7Hl/?tagged=lump	NONE	('Topic_31', 0.0083021659055465824)	('Topic_121', 0.0081847038634376024)	('Topic_85', 0.0080363289988294138)	('Topic_36', 0.0079973065930214679)	('Topic_32', 0.0079714662429109396)
http://instagram.com/p/BH7hVYBBLUT/?tagged=lump	water,0.9737;water	('Topic_137', 0.041078093061270922)	('Topic_104', 0.029266419556301521)	('Topic_115', 0.017508726169991728)	('Topic_136', 0.012076517466543797)	('Topic_19', 0.011768741721261368)
http://instagram.com/p/BLmfFRaDnQB/?tagged=lump	person,0.9702;text,0.8961	('Topic_31', 0.0083021659055465824)	('Topic_121', 0.0081847038634376024)	('Topic_85', 0.0080363289988294138)	('Topic_36', 0.0079973065930214679)	('Topic_32', 0.0079714662429109396)
http://instagram.com/p/BLjDcHZgmQY/?tagged=lump	man,0.9914;person,0.9791;wall,0.9619;wearing,0.9412;posing,0.9382;indoor,0.9141;black,0.8251;suit,0.7323;dressed,0.2561;staring,0.1677	('Topic_53', 0.03060100382805046)	('Topic_21', 0.030546151322460777)	('Topic_18', 0.025563347075563493)	('Topic_122', 0.022402038030980599)	('Topic_82', 0.022209177125961325)
http://instagram.com/p/BLm3UMAFo49/?tagged=lump	dog,0.9933;tree,0.9866;black,0.9796;outdoor,0.9206;laying,0.7417;outdoor	('Topic_116', 0.031536340416018459)	('Topic_146', 0.027242125703342373)	('Topic_71', 0.021150267271270139)	('Topic_88', 0.020334384074463425)	('Topic_137', 0.016464966027045426)
http://instagram.com/p/BLIRl0rBZdt/?tagged=caffeine	NONE	('Topic_31', 0.0083021659055465824)	('Topic_121', 0.0081847038634376024)	('Topic_85', 0.0080363289988294138)	('Topic_36', 0.0079973065930214679)	('Topic_32', 0.0079714662429109396)
http://instagram.com/p/BLH68inBzaz/?tagged=caffeine	NONE	('Topic_31', 0.0083021659055465824)	('Topic_121', 0.0081847038634376024)	('Topic_85', 0.0080363289988294138)	('Topic_36', 0.0079973065930214679)	('Topic_32', 0.0079714662429109396)
http://instagram.com/p/BLJtDAGBh_m/?tagged=caffeine	wooden,0.6252	('Topic_31', 0.0083021659055465824)	('Topic_121', 0.0081847038634376024)	('Topic_85', 0.0080363289988294138)	('Topic_36', 0.0079973065930214679)	('Topic_32', 0.0079714662429109396)
http://instagram.com/p/BLI94t_D6Ot/?tagged=caffeine	table,0.9962;coffee,0.9636;meal,0.1826;dining	('Topic_136', 0.029262977574128442)	('Topic_22', 0.027848394506104573)	('Topic_27', 0.017864776239829863)	('Topic_64', 0.017583054302743231)	('Topic_19', 0.017497561757122915)
http://instagram.com/p/BLJYCN0gRLM/?tagged=caffeine	cup,1.0000;coffee,0.9999;table,0.9875;keyboard,0.9134;indoor,0.8795;vessel,0.7875;mug,0.7791;drink,0.7308;mouse,0.5859;coffee	('Topic_22', 0.10002407821186245)	('Topic_49', 0.078076048283994295)	('Topic_40', 0.052568595246093218)	('Topic_90', 0.022293111927068031)	('Topic_65', 0.022190356038040013)
http://instagram.com/p/BLQsIj_A0Qo/?tagged=itching	different,0.3906;several,0.1193	('Topic_31', 0.0083021659055465824)	('Topic_121', 0.0081847038634376024)	('Topic_85', 0.0080363289988294138)	('Topic_36', 0.0079973065930214679)	('Topic_32', 0.0079714662429109396)
http://instagram.com/p/BLQaim4gQF9/?tagged=itching	toiletry,0.9599;indoor,0.9086;lotion,0.7591	('Topic_140', 0.060288973876190824)	('Topic_31', 0.0078508413623481401)	('Topic_121', 0.0077397648229020942)	('Topic_85', 0.0075994559520060631)	('Topic_36', 0.0075625548925643713)
http://instagram.com/p/BIYsmAJj48V/?tagged=itching	wall,0.9812;person,0.9684;indoor,0.9366;posing,0.5144	('Topic_74', 0.023825314334813517)	('Topic_21', 0.017080514979601537)	('Topic_31', 0.013174876882554769)	('Topic_91', 0.01244399342460656)	('Topic_94', 0.01225038704891529)
http://instagram.com/p/BLs4Dk5BeEn/?tagged=kidney	person,0.9987	('Topic_31', 0.0083021659055465824)	('Topic_121', 0.0081847038634376024)	('Topic_85', 0.0080363289988294138)	('Topic_36', 0.0079973065930214679)	('Topic_32', 0.0079714662429109396)
http://instagram.com/p/BLr6u4yj_gV/?tagged=kidney	person,0.9824;woman,0.9499;indoor,0.8899	('Topic_104', 0.024817156743507891)	('Topic_109', 0.018262444510379033)	('Topic_32', 0.013578370951318461)	('Topic_97', 0.012878874378925636)	('Topic_61', 0.012101433368282788)
http://instagram.com/p/BLsKIoehwaM/?tagged=kidney	person,0.9998;indoor,0.9582;holding,0.9267;hand,0.8343	('Topic_70', 0.039777919970706364)	('Topic_39', 0.034807503281762298)	('Topic_121', 0.013069527380650954)	('Topic_135', 0.012722201997696345)	('Topic_141', 0.012110432634389845)
http://instagram.com/p/BLrtuLzghEt/?tagged=kidney	bottle,0.9830;indoor,0.9485;items,0.7343;cluttered,0.1362	('Topic_1', 0.029054095250364953)	('Topic_43', 0.023440363406693695)	('Topic_29', 0.018473524770764738)	('Topic_40', 0.017271640095296793)	('Topic_112', 0.017029614319909302)
http://instagram.com/p/BLx6BHdjxR1/?tagged=needles	person,0.9680;dressed,0.3152	('Topic_31', 0.0083021659055465824)	('Topic_121', 0.0081847038634376024)	('Topic_85', 0.0080363289988294138)	('Topic_36', 0.0079973065930214679)	('Topic_32', 0.0079714662429109396)
http://instagram.com/p/BL1AEwPhLdk/?tagged=needles	person,0.9834;posing,0.7361	('Topic_31', 0.0083021659055465824)	('Topic_121', 0.0081847038634376024)	('Topic_85', 0.0080363289988294138)	('Topic_36', 0.0079973065930214679)	('Topic_32', 0.0079714662429109396)
http://instagram.com/p/BLaCKVlA0FD/?tagged=seasonal	bottle,0.9666;beverage,0.5058;drink,0.4864;beer,0.4310	('Topic_96', 0.062509192949928322)	('Topic_39', 0.023349863210039207)	('Topic_101', 0.012282049578564332)	('Topic_80', 0.012122415189733945)	('Topic_98', 0.012121757142127066)
http://instagram.com/p/BLaVcZdApJY/?tagged=seasonal	person,1.0000;woman,0.9547;indoor,0.8646	('Topic_32', 0.013578370951318464)	('Topic_14', 0.013445797539246114)	('Topic_29', 0.013437535751305345)	('Topic_135', 0.013413809714334783)	('Topic_17', 0.012987314971559786)
http://instagram.com/p/BLbVtciBFgC/?tagged=seasonal	food,0.9815;dish,0.5665;vegetable,0.5579;orange,0.4841;blue,0.4711;eaten,0.2190;meat,0.1846	('Topic_92', 0.034398544416160852)	('Topic_95', 0.030566673404443391)	('Topic_2', 0.025560466343469895)	('Topic_11', 0.025304649513813858)	('Topic_73', 0.02495312212116196)
http://instagram.com/p/BLbvG4VgHY9/?tagged=seasonal	chocolate,0.9026;old,0.4296;several,0.1847;arranged,0.1736	('Topic_141', 0.017839252670251389)	('Topic_136', 0.017805337502405344)	('Topic_24', 0.017590494710956476)	('Topic_127', 0.017423860315353853)	('Topic_73', 0.017355184590494243)
http://instagram.com/p/BLcCBhyBpAk/?tagged=seasonal		('Topic_31', 0.0083021659055465824)	('Topic_121', 0.0081847038634376024)	('Topic_85', 0.0080363289988294138)	('Topic_36', 0.0079973065930214679)	('Topic_32', 0.0079714662429109396)
http://instagram.com/p/BLblEqsjaAc/?tagged=seasonal	black,0.9303;indoor,0.8502	('Topic_31', 0.0083021659055465824)	('Topic_121', 0.0081847038634376024)	('Topic_85', 0.0080363289988294138)	('Topic_36', 0.0079973065930214679)	('Topic_32', 0.0079714662429109396)
http://instagram.com/p/BLcHZVtDtC3/?tagged=seasonal	person,0.9999;woman,0.9624;standing,0.7681	('Topic_146', 0.019604453337125644)	('Topic_35', 0.018655455783505762)	('Topic_116', 0.018558746095689589)	('Topic_64', 0.012498657291708648)	('Topic_19', 0.012408517177666077)
http://instagram.com/p/BLcSZNKgZ6-/?tagged=seasonal	NONE	('Topic_31', 0.0083021659055465824)	('Topic_121', 0.0081847038634376024)	('Topic_85', 0.0080363289988294138)	('Topic_36', 0.0079973065930214679)	('Topic_32', 0.0079714662429109396)
http://instagram.com/p/BLHaaWGh3Zy/?tagged=vitamins	counter,0.6374;dark,0.3626	('Topic_31', 0.0083021659055465824)	('Topic_121', 0.0081847038634376024)	('Topic_85', 0.0080363289988294138)	('Topic_36', 0.0079973065930214679)	('Topic_32', 0.0079714662429109396)
http://instagram.com/p/BLImIZzA-Ao/?tagged=vitamins	fruit,0.6629	('Topic_31', 0.0083021659055465824)	('Topic_121', 0.0081847038634376024)	('Topic_85', 0.0080363289988294138)	('Topic_36', 0.0079973065930214679)	('Topic_32', 0.0079714662429109396)
http://instagram.com/p/BLm-h_og_V4/?tagged=muscles	person,0.9986	('Topic_31', 0.0083021659055465824)	('Topic_121', 0.0081847038634376024)	('Topic_85', 0.0080363289988294138)	('Topic_36', 0.0079973065930214679)	('Topic_32', 0.0079714662429109396)
http://instagram.com/p/BLmybP8ARn0/?tagged=muscles		('Topic_31', 0.0083021659055465824)	('Topic_121', 0.0081847038634376024)	('Topic_85', 0.0080363289988294138)	('Topic_36', 0.0079973065930214679)	('Topic_32', 0.0079714662429109396)
http://instagram.com/p/BLne4WOBgdR/?tagged=muscles	person,0.9441;swimsuit,0.4834	('Topic_31', 0.0083021659055465824)	('Topic_121', 0.0081847038634376024)	('Topic_85', 0.0080363289988294138)	('Topic_36', 0.0079973065930214679)	('Topic_32', 0.0079714662429109396)
http://instagram.com/p/BLnDYujjdtM/?tagged=muscles	person,0.9952;wall,0.9827;indoor,0.9753;man,0.9335;ceiling,0.8778;people,0.6389;posing,0.6110	('Topic_15', 0.030084041811593902)	('Topic_28', 0.020010315368327789)	('Topic_149', 0.015559826160309303)	('Topic_122', 0.015480165873178688)	('Topic_64', 0.015227667069196317)
http://instagram.com/p/BLnMdAql1__/?tagged=muscles	person,0.9999;man,0.9989;outdoor,0.8875	('Topic_149', 0.018943295733885056)	('Topic_66', 0.012913804588035892)	('Topic_102', 0.012744777219611999)	('Topic_106', 0.012453206151097188)	('Topic_47', 0.012394708383139235)
http://instagram.com/p/BLnB7ZAgYwO/?tagged=muscles	NONE	('Topic_31', 0.0083021659055465824)	('Topic_121', 0.0081847038634376024)	('Topic_85', 0.0080363289988294138)	('Topic_36', 0.0079973065930214679)	('Topic_32', 0.0079714662429109396)
http://instagram.com/p/BLnbrRnhNFH/?tagged=muscles	sport,0.9962;court,0.8260;hitting,0.7827;player,0.7729;boxing,0.6217;match,0.3462;female,0.2596	('Topic_131', 0.18825666222200954)	('Topic_36', 0.016134603799416784)	('Topic_32', 0.016114532643299585)	('Topic_135', 0.011017963834517612)	('Topic_9', 0.010638532963189394)
http://instagram.com/p/BLnk5pQBRx3/?tagged=muscles	person,0.9994;man,0.9965	('Topic_31', 0.0083021659055465824)	('Topic_121', 0.0081847038634376024)	('Topic_85', 0.0080363289988294138)	('Topic_36', 0.0079973065930214679)	('Topic_32', 0.0079714662429109396)
http://instagram.com/p/BLo_BGMh5gP/?tagged=muscles	wall,0.9950;person,0.9936	('Topic_31', 0.0083021659055465824)	('Topic_121', 0.0081847038634376024)	('Topic_85', 0.0080363289988294138)	('Topic_36', 0.0079973065930214679)	('Topic_32', 0.0079714662429109396)
http://instagram.com/p/BLo2pS0h5a5/?tagged=muscles	person,0.9542;sport,0.7452;colorful,0.3932;colored,0.2598	('Topic_87', 0.029064225706639368)	('Topic_25', 0.028481680178066762)	('Topic_144', 0.017387717912553859)	('Topic_143', 0.012227463836444897)	('Topic_82', 0.011893265478933802)
http://instagram.com/p/BLo2XF7hgq0/?tagged=muscles	sport,0.7036	('Topic_31', 0.0083021659055465824)	('Topic_121', 0.0081847038634376024)	('Topic_85', 0.0080363289988294138)	('Topic_36', 0.0079973065930214679)	('Topic_32', 0.0079714662429109396)
http://instagram.com/p/BLpF4LggO6Q/?tagged=muscles		('Topic_31', 0.0083021659055465824)	('Topic_121', 0.0081847038634376024)	('Topic_85', 0.0080363289988294138)	('Topic_36', 0.0079973065930214679)	('Topic_32', 0.0079714662429109396)
http://instagram.com/p/BK_mg8wDZc9/?tagged=recovery	cup,0.9858;wall,0.9831;coffee,0.9793;indoor,0.9708;beverage,0.4242;painted,0.2027	('Topic_49', 0.040740095748633499)	('Topic_87', 0.031540616462855886)	('Topic_57', 0.026611284996776268)	('Topic_3', 0.021553755471905977)	('Topic_105', 0.020425097901056118)
http://instagram.com/p/BLAb2MbDCKL/?tagged=recovery	floor,0.9996;indoor,0.9992;wall,0.9991;person,0.9761;living,0.9295;room,0.8200	('Topic_89', 0.036434677134861884)	('Topic_80', 0.026569102387641375)	('Topic_85', 0.022113750296151778)	('Topic_20', 0.021472812515699841)	('Topic_77', 0.020868021300733678)
http://instagram.com/p/BLBZu8GBrEu/?tagged=recovery	indoor,0.9850;person,0.9799;laying,0.8563;bed,0.7719;sleeping,0.4860	('Topic_59', 0.060209668795229355)	('Topic_103', 0.033137294865682974)	('Topic_114', 0.032595591720619377)	('Topic_11', 0.016890235510323311)	('Topic_116', 0.01673882519313934)
http://instagram.com/p/BLOiwsJgJYP/?tagged=cold	snow,0.9991;tree,0.9964;outdoor,0.9956;nature,0.9086;slope,0.5054;forest,0.4715;spring,0.2426;surrounded,0.1566	('Topic_66', 0.071895158093946421)	('Topic_10', 0.038305374980785324)	('Topic_86', 0.024539552576505592)	('Topic_20', 0.024386476002064977)	('Topic_113', 0.024028332142787708)
http://instagram.com/p/BLG3JeqhOST/?tagged=remedy	person,0.9958	('Topic_31', 0.0083021659055465824)	('Topic_121', 0.0081847038634376024)	('Topic_85', 0.0080363289988294138)	('Topic_36', 0.0079973065930214679)	('Topic_32', 0.0079714662429109396)
http://instagram.com/p/BLHFjuKhTeF/?tagged=remedy		('Topic_31', 0.0083021659055465824)	('Topic_121', 0.0081847038634376024)	('Topic_85', 0.0080363289988294138)	('Topic_36', 0.0079973065930214679)	('Topic_32', 0.0079714662429109396)
http://instagram.com/p/BLGj_jEj7iY/?tagged=remedy	person,0.9993;red,0.9563;woman,0.9529;phone,0.9094;cellphone,0.8829;outdoor,0.8590	('Topic_135', 0.05307929152644051)	('Topic_61', 0.025984465220778651)	('Topic_14', 0.021947030080182357)	('Topic_9', 0.021522362218185216)	('Topic_106', 0.015900324806834815)
http://instagram.com/p/BLSqIe3DT_U/?tagged=pains	NONE	('Topic_31', 0.0083021659055465824)	('Topic_121', 0.0081847038634376024)	('Topic_85', 0.0080363289988294138)	('Topic_36', 0.0079973065930214679)	('Topic_32', 0.0079714662429109396)
http://instagram.com/p/BLQDmpkB-It/?tagged=pains	reptile,0.9983;animal,0.9983;lizard,0.9932;green,0.8518	('Topic_120', 0.05142299126545944)	('Topic_7', 0.023170520091167955)	('Topic_101', 0.01801086961442588)	('Topic_147', 0.01705890822952157)	('Topic_54', 0.012038808294094415)
http://instagram.com/p/BLRE8dGjzoz/?tagged=pains	chocolate,0.6338;container,0.6057;basket,0.5309	('Topic_48', 0.036502238451176693)	('Topic_59', 0.018433923387641171)	('Topic_41', 0.012460378380976038)	('Topic_34', 0.01180772101956183)	('Topic_31', 0.0078508413623481401)
http://instagram.com/p/BLTJ8sABH-J/?tagged=pains	person,0.9999;green,0.9437;holding,0.9065;shirt,0.9044;indoor,0.9025;smiling,0.7060	('Topic_141', 0.031751533948475442)	('Topic_98', 0.021375211858469596)	('Topic_39', 0.021167134530805775)	('Topic_24', 0.02113944171629565)	('Topic_135', 0.016726233558715803)
http://instagram.com/p/BLxBPsnA0wI/?tagged=physically	person,0.9989;man,0.9644	('Topic_31', 0.0083021659055465824)	('Topic_121', 0.0081847038634376024)	('Topic_85', 0.0080363289988294138)	('Topic_36', 0.0079973065930214679)	('Topic_32', 0.0079714662429109396)
http://instagram.com/p/BLuMhjuBQg7/?tagged=physically	person,0.9974	('Topic_31', 0.0083021659055465824)	('Topic_121', 0.0081847038634376024)	('Topic_85', 0.0080363289988294138)	('Topic_36', 0.0079973065930214679)	('Topic_32', 0.0079714662429109396)
http://instagram.com/p/BLvw7-EgWAg/?tagged=physically	person,0.9997;indoor,0.9450;young,0.7842	('Topic_134', 0.030724418940097434)	('Topic_130', 0.018799021600819109)	('Topic_133', 0.012805590751053302)	('Topic_147', 0.011946017450745255)	('Topic_63', 0.011302921205181476)
http://instagram.com/p/BLwLqDXB6RG/?tagged=physically	person,0.9936;wall,0.9892;man,0.9296;indoor,0.9120	('Topic_32', 0.018607098595137542)	('Topic_149', 0.017966591144575279)	('Topic_47', 0.017484464935484879)	('Topic_16', 0.017321241381097519)	('Topic_33', 0.012341203975754918)
http://instagram.com/p/BLIhIVPgeB2/?tagged=breathing	tree,1.0000;outdoor,0.9998;grass,0.9997;park,0.7719;plant,0.6628	('Topic_0', 0.022611506461870157)	('Topic_66', 0.017095370169406474)	('Topic_5', 0.017000717879553841)	('Topic_52', 0.016919067231831193)	('Topic_54', 0.016896457453979021)
http://instagram.com/p/BLINnqHjQ91/?tagged=breathing	person,0.9967;outdoor,0.9687;crowd,0.0102	('Topic_43', 0.018674382985472915)	('Topic_79', 0.018455211328034321)	('Topic_138', 0.01760183561915301)	('Topic_104', 0.012736653405700493)	('Topic_65', 0.012513827142146274)
http://instagram.com/p/BLJCskagQPO/?tagged=breathing	person,0.9098	('Topic_31', 0.0083021659055465824)	('Topic_121', 0.0081847038634376024)	('Topic_85', 0.0080363289988294138)	('Topic_36', 0.0079973065930214679)	('Topic_32', 0.0079714662429109396)
http://instagram.com/p/BLIyTh0DHXA/?tagged=breathing	NONE	('Topic_31', 0.0083021659055465824)	('Topic_121', 0.0081847038634376024)	('Topic_85', 0.0080363289988294138)	('Topic_36', 0.0079973065930214679)	('Topic_32', 0.0079714662429109396)
http://instagram.com/p/BLKPrBfAO0n/?tagged=breathing		('Topic_31', 0.0083021659055465824)	('Topic_121', 0.0081847038634376024)	('Topic_85', 0.0080363289988294138)	('Topic_36', 0.0079973065930214679)	('Topic_32', 0.0079714662429109396)
http://instagram.com/p/BL3T4YXhpQh/?tagged=vision	wall,0.9968;indoor,0.9795	('Topic_31', 0.0083021659055465824)	('Topic_121', 0.0081847038634376024)	('Topic_85', 0.0080363289988294138)	('Topic_36', 0.0079973065930214679)	('Topic_32', 0.0079714662429109396)
http://instagram.com/p/BL5kj9nhoK5/?tagged=vision	tree,0.9996;outdoor,0.9855;park,0.8063	('Topic_148', 0.029972438761012049)	('Topic_0', 0.02506993187543945)	('Topic_66', 0.012913804588035895)	('Topic_28', 0.012281036299278326)	('Topic_31', 0.0078508413623481401)
http://instagram.com/p/BL6AVYEhByp/?tagged=vision		('Topic_31', 0.0083021659055465824)	('Topic_121', 0.0081847038634376024)	('Topic_85', 0.0080363289988294138)	('Topic_36', 0.0079973065930214679)	('Topic_32', 0.0079714662429109396)
http://instagram.com/p/BL6aYSmAn2S/?tagged=vision		('Topic_31', 0.0083021659055465824)	('Topic_121', 0.0081847038634376024)	('Topic_85', 0.0080363289988294138)	('Topic_36', 0.0079973065930214679)	('Topic_32', 0.0079714662429109396)
http://instagram.com/p/BL4symnjt81/?tagged=vision	NONE	('Topic_31', 0.0083021659055465824)	('Topic_121', 0.0081847038634376024)	('Topic_85', 0.0080363289988294138)	('Topic_36', 0.0079973065930214679)	('Topic_32', 0.0079714662429109396)
http://instagram.com/p/BL60vP3DxDk/?tagged=vision	person,0.8856;text,0.8566	('Topic_31', 0.0083021659055465824)	('Topic_121', 0.0081847038634376024)	('Topic_85', 0.0080363289988294138)	('Topic_36', 0.0079973065930214679)	('Topic_32', 0.0079714662429109396)
http://instagram.com/p/BL7W6mMAmnP/?tagged=vision	man,0.9883;person,0.9633;text,0.9470;shirt,0.7036;colorful,0.4599;painting,0.3667;male,0.3084;painted,0.1898	('Topic_87', 0.090585564020387574)	('Topic_105', 0.037676318323676121)	('Topic_143', 0.019635522432446147)	('Topic_111', 0.018559364844783537)	('Topic_94', 0.014905196337727893)
http://instagram.com/p/BIrQedLh1-l/?tagged=bladder		('Topic_31', 0.0083021659055465824)	('Topic_121', 0.0081847038634376024)	('Topic_85', 0.0080363289988294138)	('Topic_36', 0.0079973065930214679)	('Topic_32', 0.0079714662429109396)
http://instagram.com/p/BLvpv8-g_xA/?tagged=surgery		('Topic_31', 0.0083021659055465824)	('Topic_121', 0.0081847038634376024)	('Topic_85', 0.0080363289988294138)	('Topic_36', 0.0079973065930214679)	('Topic_32', 0.0079714662429109396)
http://instagram.com/p/BLxPSXjBycI/?tagged=surgery	indoor,0.9140	('Topic_31', 0.0083021659055465824)	('Topic_121', 0.0081847038634376024)	('Topic_85', 0.0080363289988294138)	('Topic_36', 0.0079973065930214679)	('Topic_32', 0.0079714662429109396)
http://instagram.com/p/BLOO112AE6k/?tagged=ankle	trouser,0.2516	('Topic_31', 0.0083021659055465824)	('Topic_121', 0.0081847038634376024)	('Topic_85', 0.0080363289988294138)	('Topic_36', 0.0079973065930214679)	('Topic_32', 0.0079714662429109396)
http://instagram.com/p/BLNjQZagk5e/?tagged=ankle	abstract,0.9999;tattoo,0.9983;person,0.8701;colored,0.1006	('Topic_130', 0.029287395768129901)	('Topic_144', 0.023116537948415401)	('Topic_65', 0.017597442005092695)	('Topic_26', 0.016634732932878094)	('Topic_36', 0.012901454284508484)
http://instagram.com/p/BL6EcLeg0sF/?tagged=dental	dog,0.9999;posing,0.5438	('Topic_31', 0.0083021659055465824)	('Topic_121', 0.0081847038634376024)	('Topic_85', 0.0080363289988294138)	('Topic_36', 0.0079973065930214679)	('Topic_32', 0.0079714662429109396)
http://instagram.com/p/BL58qL0gZ3N/?tagged=dental	food,0.9735;indoor,0.9213;corn,0.8957;container,0.7630;plastic,0.6450	('Topic_100', 0.064113019542330604)	('Topic_145', 0.022063113547970525)	('Topic_95', 0.017220339482002585)	('Topic_47', 0.016627177944167439)	('Topic_45', 0.01597121694430911)
http://instagram.com/p/BL1rIaFjEOl/?tagged=freezing	table,0.9982;cup,0.9682;floor,0.9567;coffee,0.9130;food,0.8461;beverage,0.7817;wooden,0.6906;drink,0.5015;wood,0.3567	('Topic_49', 0.076721881036401263)	('Topic_23', 0.045557814290856154)	('Topic_46', 0.03216098979579065)	('Topic_57', 0.027893396553669552)	('Topic_141', 0.018737582097614308)
http://instagram.com/p/BL37sHEj4gs/?tagged=freezing	NONE	('Topic_31', 0.0083021659055465824)	('Topic_121', 0.0081847038634376024)	('Topic_85', 0.0080363289988294138)	('Topic_36', 0.0079973065930214679)	('Topic_32', 0.0079714662429109396)
http://instagram.com/p/BL3L-65j_T2/?tagged=freezing	person,0.9994;woman,0.9169;indoor,0.8794;spectacles,0.3234;goggles,0.0896	('Topic_126', 0.022507568730827522)	('Topic_61', 0.021810590503677178)	('Topic_35', 0.016826051267061104)	('Topic_116', 0.016738825193139337)	('Topic_1', 0.016733677154057627)
http://instagram.com/p/BL2NOBiAIv-/?tagged=freezing	person,0.9997;outdoor,0.8820	('Topic_31', 0.0083021659055465824)	('Topic_121', 0.0081847038634376024)	('Topic_85', 0.0080363289988294138)	('Topic_36', 0.0079973065930214679)	('Topic_32', 0.0079714662429109396)
http://instagram.com/p/BL0kuqFDi4W/?tagged=freezing	snow,0.9992;outdoor,0.9791;nature,0.6419;mountain,0.2105	('Topic_10', 0.04620538056894543)	('Topic_31', 0.018903696918416316)	('Topic_121', 0.018798347416512505)	('Topic_32', 0.018607098595137546)	('Topic_19', 0.017497561757122911)
http://instagram.com/p/BL3vvbEhjQu/?tagged=freezing	person,0.9781;wall,0.9751;indoor,0.9454;bathtub,0.7924;vessel,0.7452	('Topic_65', 0.11479732377409746)	('Topic_32', 0.012246839123172752)	('Topic_95', 0.011772411249834467)	('Topic_133', 0.011549839842172721)	('Topic_109', 0.011023651511553953)
http://instagram.com/p/BL3OTangjZZ/?tagged=freezing	indoor,0.8963;closet,0.3881	('Topic_31', 0.0083021659055465824)	('Topic_121', 0.0081847038634376024)	('Topic_85', 0.0080363289988294138)	('Topic_36', 0.0079973065930214679)	('Topic_32', 0.0079714662429109396)
http://instagram.com/p/BL4OVSDjasT/?tagged=freezing	tree,0.9992;grass,0.9926;outdoor,0.9882	('Topic_66', 0.018954056256939592)	('Topic_47', 0.018434960052042933)	('Topic_32', 0.013578370951318464)	('Topic_102', 0.012744777219611999)	('Topic_4', 0.012332423780680267)
http://instagram.com/p/BLN9veODY_Y/?tagged=headaches	person,0.9998;wall,0.9574;child,0.9239;indoor,0.9150;group,0.6972;posing,0.4019	('Topic_83', 0.036466701052208374)	('Topic_31', 0.027523180706647533)	('Topic_149', 0.021480380921607253)	('Topic_134', 0.02122297955408552)	('Topic_77', 0.01567472730534444)
http://instagram.com/p/BLVauxQjMbL/?tagged=faint	person,0.9995;indoor,0.9209	('Topic_31', 0.0083021659055465824)	('Topic_121', 0.0081847038634376024)	('Topic_85', 0.0080363289988294138)	('Topic_36', 0.0079973065930214679)	('Topic_32', 0.0079714662429109396)
http://instagram.com/p/BLWX8dmFZ_g/?tagged=faint	person,0.9965;standing,0.8514;posing,0.3773;dressed,0.2696	('Topic_74', 0.029554134370675059)	('Topic_68', 0.017888069980078213)	('Topic_37', 0.017422946676802643)	('Topic_105', 0.016802488646814662)	('Topic_29', 0.012744704734903189)
http://instagram.com/p/BLk_SYSBRAP/?tagged=ear	person,0.9631;wearing,0.7597;hair,0.5366;close,0.2625	('Topic_139', 0.034001294733829068)	('Topic_83', 0.023040641961957736)	('Topic_80', 0.01785123522559549)	('Topic_98', 0.01785057717798862)	('Topic_143', 0.012227463836444899)
http://instagram.com/p/BLjJ8I4Bhjf/?tagged=ear	stationary,0.6779;envelope,0.6386	('Topic_31', 0.0083021659055465824)	('Topic_121', 0.0081847038634376024)	('Topic_85', 0.0080363289988294138)	('Topic_36', 0.0079973065930214679)	('Topic_32', 0.0079714662429109396)
http://instagram.com/p/BLkNLoqgbHx/?tagged=ear	person,0.9996;floor,0.9675;swimsuit,0.5353;underpants,0.2101	('Topic_36', 0.064460834607262388)	('Topic_135', 0.041366302177004065)	('Topic_14', 0.01275254055017737)	('Topic_9', 0.012284081464565111)	('Topic_31', 0.0074460568466932246)
http://instagram.com/p/BLev-8BhEM6/?tagged=ear	person,0.9996;man,0.9802;close,0.4136;cosmetic,0.2798	('Topic_83', 0.03449828203368082)	('Topic_98', 0.017850577177988616)	('Topic_35', 0.01769359204366967)	('Topic_139', 0.016814834626244436)	('Topic_62', 0.016540293558887965)
http://instagram.com/p/BLi12B1gHFX/?tagged=ear	toiletry,0.9628;cosmetic,0.9509	('Topic_31', 0.0083021659055465824)	('Topic_121', 0.0081847038634376024)	('Topic_85', 0.0080363289988294138)	('Topic_36', 0.0079973065930214679)	('Topic_32', 0.0079714662429109396)
http://instagram.com/p/BLgkmW-heyw/?tagged=ear	person,0.9486;woman,0.9011;hairpiece,0.3690	('Topic_30', 0.030297113680226893)	('Topic_147', 0.01798626911964895)	('Topic_62', 0.017439461380847031)	('Topic_42', 0.011409539581641221)	('Topic_31', 0.0078508413623481384)
http://instagram.com/p/BLfsSEkhB2C/?tagged=ear	wall,0.9733;indoor,0.9673;person,0.9502;black,0.8140;white,0.7097;hair,0.6231;pretty,0.3978;close,0.2936;beautiful,0.2590	('Topic_62', 0.063251319709320172)	('Topic_36', 0.023921122999659098)	('Topic_133', 0.023319983136557042)	('Topic_137', 0.018994825733020162)	('Topic_19', 0.018465923841269345)
http://instagram.com/p/BLPAvszhQTH/?tagged=bruised	person,0.9997;indoor,0.9843	('Topic_31', 0.0083021659055465824)	('Topic_121', 0.0081847038634376024)	('Topic_85', 0.0080363289988294138)	('Topic_36', 0.0079973065930214679)	('Topic_32', 0.0079714662429109396)
http://instagram.com/p/BLSsYi3AoWw/?tagged=bruised	indoor,0.8588	('Topic_31', 0.0083021659055465824)	('Topic_121', 0.0081847038634376024)	('Topic_85', 0.0080363289988294138)	('Topic_36', 0.0079973065930214679)	('Topic_32', 0.0079714662429109396)
http://instagram.com/p/BLTyX5agGHX/?tagged=bruised	person,0.9145;different,0.6535	('Topic_31', 0.0083021659055465824)	('Topic_121', 0.0081847038634376024)	('Topic_85', 0.0080363289988294138)	('Topic_36', 0.0079973065930214679)	('Topic_32', 0.0079714662429109396)
http://instagram.com/p/BLUh0ouhGfz/?tagged=bruised	person,0.9997;outdoor,0.9204;young,0.7929;posing,0.7009	('Topic_78', 0.022111644342571974)	('Topic_29', 0.018473524770764738)	('Topic_83', 0.017311821926096187)	('Topic_30', 0.01727737320158329)	('Topic_114', 0.017089740123403373)
http://instagram.com/p/BLvifARgCJb/?tagged=recovered	indoor,0.8982	('Topic_31', 0.0083021659055465824)	('Topic_121', 0.0081847038634376024)	('Topic_85', 0.0080363289988294138)	('Topic_36', 0.0079973065930214679)	('Topic_32', 0.0079714662429109396)
http://instagram.com/p/BLv2sqqD3Jx/?tagged=recovered	food,0.9945;table,0.9761;plate,0.9717;wooden,0.7948;meat,0.2887;meal,0.1901	('Topic_34', 0.06727828886875023)	('Topic_45', 0.025611315909584133)	('Topic_93', 0.0209096451700106)	('Topic_64', 0.015939402836784505)	('Topic_44', 0.015332947275591216)
http://instagram.com/p/BLuhdW-Awrj/?tagged=recovered	person,0.9937;standing,0.7690;posing,0.6487	('Topic_41', 0.018500630049879743)	('Topic_29', 0.013437535751305345)	('Topic_91', 0.013120477093063817)	('Topic_74', 0.013040009049063236)	('Topic_99', 0.011978399302453153)
http://instagram.com/p/BLSlrP1AIFW/?tagged=vitamins	person,0.9703	('Topic_31', 0.0083021659055465824)	('Topic_121', 0.0081847038634376024)	('Topic_85', 0.0080363289988294138)	('Topic_36', 0.0079973065930214679)	('Topic_32', 0.0079714662429109396)
http://instagram.com/p/BLUfGPyA9ui/?tagged=vitamins		('Topic_31', 0.0083021659055465824)	('Topic_121', 0.0081847038634376024)	('Topic_85', 0.0080363289988294138)	('Topic_36', 0.0079973065930214679)	('Topic_32', 0.0079714662429109396)
http://instagram.com/p/BLT51T2BbAQ/?tagged=vitamins	NONE	('Topic_31', 0.0083021659055465824)	('Topic_121', 0.0081847038634376024)	('Topic_85', 0.0080363289988294138)	('Topic_36', 0.0079973065930214679)	('Topic_32', 0.0079714662429109396)
http://instagram.com/p/BLV7H3iBGEa/?tagged=recover	sky,0.9999;water,0.9828;outdoor,0.9777;woman,0.9628;person,0.9181;shore,0.3378;pretty,0.3080;deck,0.2174	('Topic_52', 0.076490792809522784)	('Topic_9', 0.024431789802565489)	('Topic_146', 0.015414592518724341)	('Topic_76', 0.015122469567043689)	('Topic_137', 0.015057410001958297)
http://instagram.com/p/BLVaK02BIv7/?tagged=recover	sport,0.9684;outdoor,0.9294;water	('Topic_76', 0.03131343139666376)	('Topic_71', 0.018559344906308776)	('Topic_12', 0.018429921454109866)	('Topic_55', 0.012489247771279041)	('Topic_31', 0.0078508413623481401)
http://instagram.com/p/BLvKsaMAMy7/?tagged=appointment	person,0.9964;wall,0.9948;floor,0.9566;indoor,0.9544	('Topic_125', 0.023381673459224012)	('Topic_36', 0.018630274320370035)	('Topic_14', 0.018481360586038921)	('Topic_6', 0.017144830532500897)	('Topic_99', 0.017089620493021707)
http://instagram.com/p/BLv-JSUh9vu/?tagged=appointment	person,0.9949;woman,0.9315;mirror,0.8952;posing,0.4438	('Topic_14', 0.024210180621900466)	('Topic_143', 0.017956283872306442)	('Topic_37', 0.017422946676802643)	('Topic_114', 0.01708974012340337)	('Topic_32', 0.012878278559276002)
http://instagram.com/p/BLwJVa7AnT4/?tagged=appointment	text,0.9637;person,0.9305;posing,0.8268	('Topic_132', 0.01652214595465647)	('Topic_29', 0.013437535751305343)	('Topic_74', 0.013040009049063233)	('Topic_68', 0.012820254312130217)	('Topic_37', 0.01232984585257494)
http://instagram.com/p/BLOVJGHj5jl/?tagged=congested	cup,0.9633;indoor,0.9564;counter,0.6631;blender,0.6451;tableware,0.3711	('Topic_140', 0.05437687382455697)	('Topic_47', 0.032970962640671793)	('Topic_67', 0.027974707119867812)	('Topic_82', 0.02765390726445997)	('Topic_39', 0.016757059566877959)
http://instagram.com/p/BLOqf4Dg_-M/?tagged=congested	indoor,0.8553	('Topic_31', 0.0083021659055465824)	('Topic_121', 0.0081847038634376024)	('Topic_85', 0.0080363289988294138)	('Topic_36', 0.0079973065930214679)	('Topic_32', 0.0079714662429109396)
http://instagram.com/p/BLVf6nUB33d/?tagged=resting	person,0.9999;tree,0.9990;outdoor,0.9981;ground,0.9900;sitting,0.9639;woman,0.9182;park,0.8330	('Topic_18', 0.028987756755007945)	('Topic_0', 0.025553581307365111)	('Topic_60', 0.025227862656490019)	('Topic_121', 0.016280162193725287)	('Topic_146', 0.016102894141483685)
http://instagram.com/p/BLWFvfQhVMX/?tagged=resting	dog,1.0000;grass,0.9992;outdoor,0.9181;laying,0.9046	('Topic_27', 0.023593596275691412)	('Topic_116', 0.017601868647428513)	('Topic_59', 0.017483481720857272)	('Topic_32', 0.012878278559276006)	('Topic_55', 0.011845309895494562)
http://instagram.com/p/BLmDnVoBstW/?tagged=sick	NONE	('Topic_31', 0.0083021659055465824)	('Topic_121', 0.0081847038634376024)	('Topic_85', 0.0080363289988294138)	('Topic_36', 0.0079973065930214679)	('Topic_32', 0.0079714662429109396)
http://instagram.com/p/BLlFQkCBx6z/?tagged=sick	tree,0.9794;outdoor,0.9788;wood,0.4430	('Topic_141', 0.024849286520576417)	('Topic_39', 0.018578962993143523)	('Topic_124', 0.017184325948871294)	('Topic_115', 0.012420288513306062)	('Topic_12', 0.012389669785206161)
http://instagram.com/p/BLnIOhpDG0Z/?tagged=appt	cup,0.9772;coffee,0.9051;plate,0.8717;meal,0.2334	('Topic_34', 0.028385382348353902)	('Topic_32', 0.018607098595137542)	('Topic_110', 0.018297513266926798)	('Topic_142', 0.017524968427363247)	('Topic_92', 0.016803967175020647)
http://instagram.com/p/BK8f3iSA83g/?tagged=hiccups	bottle,0.9990;table,0.9910;food,0.8264;beverage,0.7707;drink,0.5687	('Topic_96', 0.032204641415710084)	('Topic_23', 0.027253218426172579)	('Topic_46', 0.022124792613472836)	('Topic_49', 0.020945924880252959)	('Topic_45', 0.01597121694430911)
http://instagram.com/p/BLAmfFFg6r1/?tagged=hiccups	person,0.9966;food,0.8015	('Topic_31', 0.0083021659055465824)	('Topic_121', 0.0081847038634376024)	('Topic_85', 0.0080363289988294138)	('Topic_36', 0.0079973065930214679)	('Topic_32', 0.0079714662429109396)
http://instagram.com/p/BLwmbRhARxa/?tagged=bladder	indoor,0.9160	('Topic_31', 0.0083021659055465824)	('Topic_121', 0.0081847038634376024)	('Topic_85', 0.0080363289988294138)	('Topic_36', 0.0079973065930214679)	('Topic_32', 0.0079714662429109396)
http://instagram.com/p/BLvwOFIBRQv/?tagged=bladder	tree,0.9995;outdoor,0.9829	('Topic_31', 0.0083021659055465824)	('Topic_121', 0.0081847038634376024)	('Topic_85', 0.0080363289988294138)	('Topic_36', 0.0079973065930214679)	('Topic_32', 0.0079714662429109396)
http://instagram.com/p/BLwRHa6D8NH/?tagged=bladder	screenshot,0.7637;abstract,0.6492	('Topic_31', 0.0083021659055465824)	('Topic_121', 0.0081847038634376024)	('Topic_85', 0.0080363289988294138)	('Topic_36', 0.0079973065930214679)	('Topic_32', 0.0079714662429109396)
http://instagram.com/p/BLG3rf5hdMj/?tagged=chemo	woman,0.9886;person,0.9841;wall,0.9705;indoor,0.8962;posing,0.5970;lady,0.5693;camera,0.5229;beautiful,0.3752	('Topic_36', 0.029692936752307775)	('Topic_102', 0.029018285312332474)	('Topic_78', 0.027829746481742995)	('Topic_64', 0.024075436107628721)	('Topic_48', 0.019202325558341948)
http://instagram.com/p/BLCUn9JD5W3/?tagged=chemo	wall,0.9939;person,0.9854;woman,0.9753;indoor,0.9362;clothing,0.9304;young,0.7524;wearing,0.7505;posing,0.5181;beautiful,0.4425	('Topic_9', 0.055312810624607474)	('Topic_83', 0.022872899401252825)	('Topic_108', 0.022589749925670484)	('Topic_14', 0.01924808416274397)	('Topic_149', 0.018838821394801721)
http://instagram.com/p/BLJOp-1DIBh/?tagged=chemo	bed,0.9714;clothing,0.9273;person,0.8540;bedclothes,0.4497	('Topic_137', 0.023891632953686286)	('Topic_17', 0.023775337131292828)	('Topic_69', 0.0237008407759857)	('Topic_75', 0.016730089747898882)	('Topic_36', 0.012901454284508484)
http://instagram.com/p/BLJptkADkXo/?tagged=chemo	wall,0.9990;person,0.9955;indoor,0.9853;man,0.9528	('Topic_135', 0.02990866210528097)	('Topic_94', 0.023708027120638374)	('Topic_149', 0.017966591144575279)	('Topic_32', 0.012878278559276002)	('Topic_33', 0.012341203975754916)
http://instagram.com/p/BLD2Mt1A18O/?tagged=chemo	text,0.9419;paper,0.7734	('Topic_31', 0.0083021659055465824)	('Topic_121', 0.0081847038634376024)	('Topic_85', 0.0080363289988294138)	('Topic_36', 0.0079973065930214679)	('Topic_32', 0.0079714662429109396)
http://instagram.com/p/BLscW3XgGDf/?tagged=unwell	person,0.9958;clothing,0.9499;woman,0.9449	('Topic_146', 0.02564470500602934)	('Topic_108', 0.023917678089953823)	('Topic_14', 0.019486049208149808)	('Topic_72', 0.012441637736757067)	('Topic_31', 0.0078508413623481384)
http://instagram.com/p/BLsw5F5jHk0/?tagged=unwell	indoor,0.8679	('Topic_31', 0.0083021659055465824)	('Topic_121', 0.0081847038634376024)	('Topic_85', 0.0080363289988294138)	('Topic_36', 0.0079973065930214679)	('Topic_32', 0.0079714662429109396)
http://instagram.com/p/BLsbD8RjzLI/?tagged=unwell	NONE	('Topic_31', 0.0083021659055465824)	('Topic_121', 0.0081847038634376024)	('Topic_85', 0.0080363289988294138)	('Topic_36', 0.0079973065930214679)	('Topic_32', 0.0079714662429109396)
http://instagram.com/p/BLSQxF3DtIr/?tagged=migraines	indoor,0.9903;kitchenware,0.5400	('Topic_31', 0.0083021659055465824)	('Topic_121', 0.0081847038634376024)	('Topic_85', 0.0080363289988294138)	('Topic_36', 0.0079973065930214679)	('Topic_32', 0.0079714662429109396)
http://instagram.com/p/BLRYoWhhVKv/?tagged=migraines	person,0.9997;baby,0.9973;indoor,0.9785;sitting,0.9569;furniture,0.7911;high,0.6905;seat,0.6453;baby	('Topic_134', 0.10964594057953229)	('Topic_101', 0.029179435310832783)	('Topic_27', 0.019559660397928554)	('Topic_40', 0.019067936227469783)	('Topic_32', 0.015425733544768745)
http://instagram.com/p/BLRzcEqABS0/?tagged=migraines	person,0.9832;holding,0.9359;hand,0.5227	('Topic_65', 0.024594330479953668)	('Topic_82', 0.018580061997758104)	('Topic_141', 0.012768783182769014)	('Topic_39', 0.01253871132423982)	('Topic_41', 0.01246037838097604)
http://instagram.com/p/BLPrVpFj4Hi/?tagged=migraines	person,0.9986;smiling,0.7113;posing,0.5283;close,0.5153	('Topic_133', 0.017874162463123747)	('Topic_83', 0.01731182192609618)	('Topic_78', 0.016382824306710432)	('Topic_121', 0.013069527380650956)	('Topic_29', 0.012744704734903188)
http://instagram.com/p/BLRtpFhjtm7/?tagged=migraines		('Topic_31', 0.0083021659055465824)	('Topic_121', 0.0081847038634376024)	('Topic_85', 0.0080363289988294138)	('Topic_36', 0.0079973065930214679)	('Topic_32', 0.0079714662429109396)
http://instagram.com/p/BLQ4gejgTqO/?tagged=migraines	sky,0.9986;outdoor,0.9974;person,0.9826;nature,0.6252	('Topic_130', 0.035016215803991446)	('Topic_10', 0.02901892046136079)	('Topic_137', 0.012433992881963203)	('Topic_68', 0.012159249944216669)	('Topic_122', 0.012145789116460751)
http://instagram.com/p/BKnDmdbAGWO/?tagged=migraines	scene,0.9999;way,0.9998;outdoor,0.9980;sky,0.9975;road,0.9580;highway,0.8098;railroad,0.2738;traveling,0.2627;day,0.1998	('Topic_123', 0.12738005996799734)	('Topic_132', 0.035231740887645732)	('Topic_40', 0.027395599526975459)	('Topic_104', 0.018713354668182844)	('Topic_31', 0.01502921250176607)
http://instagram.com/p/BK_Gss-gbm3/?tagged=vitamins	wall,0.9943;indoor,0.9370;container,0.6934;several,0.1166	('Topic_145', 0.028929494046355992)	('Topic_141', 0.017839252670251389)	('Topic_4', 0.017425391688532348)	('Topic_140', 0.017078771491808899)	('Topic_84', 0.012276103372545037)
http://instagram.com/p/BK__xoIhr6V/?tagged=vitamins	NONE	('Topic_31', 0.0083021659055465824)	('Topic_121', 0.0081847038634376024)	('Topic_85', 0.0080363289988294138)	('Topic_36', 0.0079973065930214679)	('Topic_32', 0.0079714662429109396)
http://instagram.com/p/BLAHUUrhLIS/?tagged=vitamins	fruit,0.7954	('Topic_31', 0.0083021659055465824)	('Topic_121', 0.0081847038634376024)	('Topic_85', 0.0080363289988294138)	('Topic_36', 0.0079973065930214679)	('Topic_32', 0.0079714662429109396)
http://instagram.com/p/BLBI_heDbR8/?tagged=vitamins	text,0.9895	('Topic_31', 0.0083021659055465824)	('Topic_121', 0.0081847038634376024)	('Topic_85', 0.0080363289988294138)	('Topic_36', 0.0079973065930214679)	('Topic_32', 0.0079714662429109396)
http://instagram.com/p/BK_tfwdj6K8/?tagged=vitamins	wall,0.9972;person,0.9901;indoor,0.8999	('Topic_94', 0.01895659750517133)	('Topic_32', 0.013578370951318461)	('Topic_98', 0.012780723316397076)	('Topic_65', 0.012513827142146274)	('Topic_99', 0.011978399302453157)
http://instagram.com/p/BLCJ5NCg2kx/?tagged=vitamins	food,0.9648;indoor,0.9375;tray,0.6726;dish,0.5697;container,0.5627;lunch,0.3098;plastic,0.2519;containing,0.2457;pan,0.1884	('Topic_2', 0.087229974983283928)	('Topic_81', 0.086202141770988033)	('Topic_110', 0.023656564347132363)	('Topic_47', 0.018455511332205899)	('Topic_0', 0.014349313203260458)
http://instagram.com/p/BLoEnImAg_d/?tagged=throbbing	NONE	('Topic_31', 0.0083021659055465824)	('Topic_121', 0.0081847038634376024)	('Topic_85', 0.0080363289988294138)	('Topic_36', 0.0079973065930214679)	('Topic_32', 0.0079714662429109396)
http://instagram.com/p/BLoginVDVYz/?tagged=throbbing	person,0.9998;couple,0.7010;people,0.6821;posing,0.5344	('Topic_29', 0.018473524770764742)	('Topic_21', 0.01708051497960154)	('Topic_138', 0.016694295882086506)	('Topic_31', 0.013174876882554771)	('Topic_74', 0.012367674263090433)
http://instagram.com/p/BL2Zj6ZBXxx/?tagged=caffeine		('Topic_31', 0.0083021659055465824)	('Topic_121', 0.0081847038634376024)	('Topic_85', 0.0080363289988294138)	('Topic_36', 0.0079973065930214679)	('Topic_32', 0.0079714662429109396)
http://instagram.com/p/BL34gVAANLM/?tagged=caffeine	person,0.9999;outdoor,0.9971;ground,0.9921;beach,0.9143;standing,0.8607;people,0.8268;posing,0.7313;group,0.7146;crowd,0.2350	('Topic_42', 0.049595169962465747)	('Topic_138', 0.031491233580487471)	('Topic_76', 0.019057218388324203)	('Topic_91', 0.019002776573597467)	('Topic_148', 0.018046044100401941)
http://instagram.com/p/BL266liB4O1/?tagged=caffeine	cup,1.0000;coffee,1.0000;table,0.9964;drink,0.9769;indoor,0.9283;mug,0.8866;vessel,0.6837;breakfast,0.6601;tableware,0.5168;orange,0.4540;ceramic	('Topic_22', 0.17646449560904046)	('Topic_49', 0.11624155457046766)	('Topic_39', 0.053355293294239096)	('Topic_3', 0.014688433607098384)	('Topic_24', 0.014406087447065062)
http://instagram.com/p/BL4Yyd9jC4k/?tagged=caffeine	indoor,0.9817;beverage,0.5750;restaurant,0.4138;cup,0.2155;coffee	('Topic_49', 0.059081422505429783)	('Topic_103', 0.054929007794355444)	('Topic_74', 0.022657126911369316)	('Topic_93', 0.016486945154059355)	('Topic_136', 0.011484389462473496)
http://instagram.com/p/BL4USCEBSte/?tagged=caffeine	bed,0.9969;indoor,0.9919;wall,0.9869;person,0.9761;clothing,0.9506;white,0.6824	('Topic_9', 0.021522362218185216)	('Topic_37', 0.020987555953736605)	('Topic_147', 0.020657547562737931)	('Topic_36', 0.016888729468682247)	('Topic_11', 0.01610079188241505)
http://instagram.com/p/BL4xix5gg16/?tagged=caffeine	person,0.9997;wall,0.9874;clothing,0.9572;wearing,0.7797;posing,0.4385	('Topic_36', 0.02316473497555132)	('Topic_9', 0.022577632780947824)	('Topic_31', 0.0179768230612086)	('Topic_143', 0.017075862959631566)	('Topic_72', 0.016669505278276413)
http://instagram.com/p/BL5Jd6OBqfH/?tagged=caffeine	cup,0.9996;coffee,0.9994;table,0.9863;plate,0.9450;breakfast,0.7263;drink,0.5877;meal,0.2292	('Topic_22', 0.10846168353956316)	('Topic_93', 0.059667174520683576)	('Topic_34', 0.019621539118679043)	('Topic_32', 0.011153132723614947)	('Topic_33', 0.010688003468573608)
http://instagram.com/p/BLgwiC5hp7l/?tagged=healed	indoor,0.9966;wall,0.9852;floor,0.9640;abstract,0.8208;tattoo,0.7530	('Topic_105', 0.07590585043023694)	('Topic_139', 0.032334165212232778)	('Topic_6', 0.021752124508025272)	('Topic_5', 0.011552789647385722)	('Topic_141', 0.011516641723715878)
http://instagram.com/p/BLl-Oxfh-gX/?tagged=healed	person,0.9984	('Topic_31', 0.0083021659055465824)	('Topic_121', 0.0081847038634376024)	('Topic_85', 0.0080363289988294138)	('Topic_36', 0.0079973065930214679)	('Topic_32', 0.0079714662429109396)
http://instagram.com/p/BLlpeyig87B/?tagged=healed	indoor,0.9317;tattoo,0.8717;abstract,0.6884;painted,0.2502	('Topic_105', 0.091277149113014711)	('Topic_87', 0.017606585634916277)	('Topic_74', 0.012367674263090432)	('Topic_31', 0.0074460568466932246)	('Topic_121', 0.0073407073447894124)
http://instagram.com/p/BLmiBIYgWDy/?tagged=healed	tattoo,0.9107;abstract,0.8226;black,0.6509;painted,0.2379	('Topic_105', 0.045446588826122382)	('Topic_71', 0.023331256619604779)	('Topic_74', 0.012367674263090432)	('Topic_0', 0.012319701651485044)	('Topic_87', 0.011877765599054735)
http://instagram.com/p/BLlTKmVBLWb/?tagged=intense	close,0.2702	('Topic_31', 0.0083021659055465824)	('Topic_121', 0.0081847038634376024)	('Topic_85', 0.0080363289988294138)	('Topic_36', 0.0079973065930214679)	('Topic_32', 0.0079714662429109396)
http://instagram.com/p/BLi1r2fDk1o/?tagged=intense	person,0.9996;group,0.8628;people,0.8179	('Topic_28', 0.018321287968182023)	('Topic_29', 0.013437535751305345)	('Topic_71', 0.012519093237405078)	('Topic_15', 0.012464781751333658)	('Topic_115', 0.012420288513306066)
http://instagram.com/p/BLjaVu0BA5s/?tagged=intense	bicycle,0.9999;outdoor,0.9976;ground,0.9764;parked,0.9707;red,0.9043;transport,0.8167;leaning,0.6955;stone,0.3303;scooter,0.2248	('Topic_13', 0.1543974160854199)	('Topic_88', 0.036052339327579688)	('Topic_12', 0.02300635830723944)	('Topic_11', 0.014120789742726533)	('Topic_82', 0.014010278998291348)
http://instagram.com/p/BLlNS_5B5UF/?tagged=intense		('Topic_31', 0.0083021659055465824)	('Topic_121', 0.0081847038634376024)	('Topic_85', 0.0080363289988294138)	('Topic_36', 0.0079973065930214679)	('Topic_32', 0.0079714662429109396)
http://instagram.com/p/BLq_EnnAYG3/?tagged=elbow	person,0.9977;wall,0.9583;holding,0.9366;man,0.9249;indoor,0.8950	('Topic_70', 0.032379626459510216)	('Topic_135', 0.022994271671085215)	('Topic_94', 0.022545590448122571)	('Topic_109', 0.01647157974372207)	('Topic_95', 0.011772411249834467)
http://instagram.com/p/BLsiVsFBoFu/?tagged=elbow	text,0.9978	('Topic_31', 0.0083021659055465824)	('Topic_121', 0.0081847038634376024)	('Topic_85', 0.0080363289988294138)	('Topic_36', 0.0079973065930214679)	('Topic_32', 0.0079714662429109396)
http://instagram.com/p/BLsd_1wB5kK/?tagged=elbow	person,0.9832;floor,0.9238	('Topic_31', 0.0083021659055465824)	('Topic_121', 0.0081847038634376024)	('Topic_85', 0.0080363289988294138)	('Topic_36', 0.0079973065930214679)	('Topic_32', 0.0079714662429109396)
http://instagram.com/p/BLspavIj_Bl/?tagged=elbow	abstract,1.0000;tattoo,1.0000;person,0.9489;man,0.9134;white,0.7966;black,0.6826;dark,0.5221	('Topic_122', 0.025402965712547954)	('Topic_137', 0.02069116241661232)	('Topic_121', 0.016280162193725283)	('Topic_94', 0.015570752096943875)	('Topic_5', 0.01548246539375424)
http://instagram.com/p/BLZoUpeA2V7/?tagged=puking	food,0.9968;table,0.9868;dish,0.5280	('Topic_74', 0.019080260717966931)	('Topic_34', 0.017847972688465531)	('Topic_110', 0.013251955863449178)	('Topic_2', 0.012997810718366453)	('Topic_60', 0.012592882672273471)
http://instagram.com/p/BLXD-9tBYxw/?tagged=puking	person,0.9997;woman,0.9018	('Topic_31', 0.0083021659055465824)	('Topic_121', 0.0081847038634376024)	('Topic_85', 0.0080363289988294138)	('Topic_36', 0.0079973065930214679)	('Topic_32', 0.0079714662429109396)
http://instagram.com/p/BLJorsfAlNI/?tagged=hungover	dog,0.9751;animal,0.8721;mammal,0.8098	('Topic_118', 0.017850886212192232)	('Topic_117', 0.017401767837146958)	('Topic_98', 0.012780723316397076)	('Topic_41', 0.012460378380976038)	('Topic_59', 0.012393671718737471)
http://instagram.com/p/BLoScROjwwK/?tagged=limping	chocolate,0.5027	('Topic_31', 0.0083021659055465824)	('Topic_121', 0.0081847038634376024)	('Topic_85', 0.0080363289988294138)	('Topic_36', 0.0079973065930214679)	('Topic_32', 0.0079714662429109396)
http://instagram.com/p/BHWKvmnBHzZ/?tagged=germs	NONE	('Topic_31', 0.0083021659055465824)	('Topic_121', 0.0081847038634376024)	('Topic_85', 0.0080363289988294138)	('Topic_36', 0.0079973065930214679)	('Topic_32', 0.0079714662429109396)
http://instagram.com/p/BLFoSOyhzXg/?tagged=germs	colorful,0.5800;colored,0.1123	('Topic_31', 0.0083021659055465824)	('Topic_121', 0.0081847038634376024)	('Topic_85', 0.0080363289988294138)	('Topic_36', 0.0079973065930214679)	('Topic_32', 0.0079714662429109396)
http://instagram.com/p/BLKEc71gHhF/?tagged=germs	person,0.9864;indoor,0.9078;black,0.8322;young,0.8069;wearing,0.7548;posing,0.7105;hair,0.4828	('Topic_133', 0.020441178941166115)	('Topic_83', 0.019954168304110141)	('Topic_56', 0.019726922398654242)	('Topic_108', 0.019645732108390365)	('Topic_137', 0.01572976249692767)
http://instagram.com/p/BLKqAy4BkIX/?tagged=germs	person,0.9964;little,0.8040	('Topic_31', 0.0083021659055465824)	('Topic_121', 0.0081847038634376024)	('Topic_85', 0.0080363289988294138)	('Topic_36', 0.0079973065930214679)	('Topic_32', 0.0079714662429109396)
http://instagram.com/p/BLJvv_HB2NF/?tagged=germs	bottle,0.9951;sign,0.9948;red,0.9627	('Topic_89', 0.024255936851135872)	('Topic_46', 0.018490048623707345)	('Topic_23', 0.018135808453835538)	('Topic_28', 0.012281036299278325)	('Topic_8', 0.010801055989776981)
http://instagram.com/p/BLHL5ygDWBj/?tagged=headaches	indoor,0.8742	('Topic_31', 0.0083021659055465824)	('Topic_121', 0.0081847038634376024)	('Topic_85', 0.0080363289988294138)	('Topic_36', 0.0079973065930214679)	('Topic_32', 0.0079714662429109396)
http://instagram.com/p/BLG5BbPBVAm/?tagged=headaches	food,0.9692	('Topic_31', 0.0083021659055465824)	('Topic_121', 0.0081847038634376024)	('Topic_85', 0.0080363289988294138)	('Topic_36', 0.0079973065930214679)	('Topic_32', 0.0079714662429109396)
http://instagram.com/p/BLHgbnyhAsB/?tagged=headaches	paper,0.9084;indoor,0.8937	('Topic_31', 0.0083021659055465824)	('Topic_121', 0.0081847038634376024)	('Topic_85', 0.0080363289988294138)	('Topic_36', 0.0079973065930214679)	('Topic_32', 0.0079714662429109396)
http://instagram.com/p/BLzLrJiBOvW/?tagged=swollen	man,0.9270;person,0.9227	('Topic_31', 0.0083021659055465824)	('Topic_121', 0.0081847038634376024)	('Topic_85', 0.0080363289988294138)	('Topic_36', 0.0079973065930214679)	('Topic_32', 0.0079714662429109396)
http://instagram.com/p/BL3FXbADqAt/?tagged=swollen	person,0.8908;outdoor,0.8660	('Topic_31', 0.0083021659055465824)	('Topic_121', 0.0081847038634376024)	('Topic_85', 0.0080363289988294138)	('Topic_36', 0.0079973065930214679)	('Topic_32', 0.0079714662429109396)
http://instagram.com/p/BL4WOOgBJsX/?tagged=swollen	person,0.9973;indoor,0.9860;wall,0.9565	('Topic_85', 0.025720210958717158)	('Topic_74', 0.02512051238687063)	('Topic_102', 0.018785028888515704)	('Topic_53', 0.01204452464341017)	('Topic_31', 0.0078508413623481401)
http://instagram.com/p/BL3gbVsAyCk/?tagged=swollen	wall,0.9971;person,0.9933;indoor,0.9932;man,0.9478	('Topic_135', 0.024179842069419429)	('Topic_109', 0.023049664224106748)	('Topic_14', 0.018481360586038914)	('Topic_94', 0.017979207084776832)	('Topic_97', 0.012214847596693638)
http://instagram.com/p/BLoF25GDlu5/?tagged=stomachache	outdoor,0.8842;several,0.1029	('Topic_31', 0.0083021659055465824)	('Topic_121', 0.0081847038634376024)	('Topic_85', 0.0080363289988294138)	('Topic_36', 0.0079973065930214679)	('Topic_32', 0.0079714662429109396)
http://instagram.com/p/BLpDdukgUCw/?tagged=stomachache	person,0.9994;food,0.9478;man,0.9461;sandwich,0.6348;snack	('Topic_119', 0.082578859488238815)	('Topic_110', 0.037360250664449424)	('Topic_47', 0.021043323529157259)	('Topic_16', 0.015702064001668958)	('Topic_14', 0.011560442089403874)
http://instagram.com/p/BL36xGqDmS-/?tagged=skull	shoes,0.5612	('Topic_31', 0.0083021659055465824)	('Topic_121', 0.0081847038634376024)	('Topic_85', 0.0080363289988294138)	('Topic_36', 0.0079973065930214679)	('Topic_32', 0.0079714662429109396)
http://instagram.com/p/BL4v86jB2B-/?tagged=skull	cat,0.9773;black,0.7431	('Topic_31', 0.0083021659055465824)	('Topic_121', 0.0081847038634376024)	('Topic_85', 0.0080363289988294138)	('Topic_36', 0.0079973065930214679)	('Topic_32', 0.0079714662429109396)
http://instagram.com/p/BL5ZzFUBoac/?tagged=skull	snow,0.1561	('Topic_31', 0.0083021659055465824)	('Topic_121', 0.0081847038634376024)	('Topic_85', 0.0080363289988294138)	('Topic_36', 0.0079973065930214679)	('Topic_32', 0.0079714662429109396)
http://instagram.com/p/BL5x-CJhbDC/?tagged=skull	NONE	('Topic_31', 0.0083021659055465824)	('Topic_121', 0.0081847038634376024)	('Topic_85', 0.0080363289988294138)	('Topic_36', 0.0079973065930214679)	('Topic_32', 0.0079714662429109396)
http://instagram.com/p/BL57-axj9_1/?tagged=skull	different,0.9367;bunch,0.8258;many,0.7969;various,0.7731;items,0.7235;thing,0.3791;variety,0.3426;several,0.3070	('Topic_25', 0.18983854953221485)	('Topic_43', 0.019432626653501744)	('Topic_141', 0.014789170752339322)	('Topic_46', 0.014538358213034307)	('Topic_4', 0.014446070016029863)
http://instagram.com/p/BL6e4Bah2xz/?tagged=skull	person,0.9991;mask,0.8672;beautiful,0.2710	('Topic_9', 0.025032375294478101)	('Topic_36', 0.019643058230371775)	('Topic_86', 0.013088925872991979)	('Topic_148', 0.011851683754300946)	('Topic_42', 0.011409539581641225)
http://instagram.com/p/BL6k5dHAEFY/?tagged=skull	woman,0.9944;person,0.9929;wall,0.9728;indoor,0.8951;beautiful,0.5104;hair,0.4669;doll,0.4122;female,0.2531	('Topic_62', 0.06120560222541075)	('Topic_9', 0.029181119793337193)	('Topic_32', 0.024924393526312153)	('Topic_102', 0.019519625330789065)	('Topic_103', 0.019389376279536442)
http://instagram.com/p/BL6Tq0qDYrn/?tagged=skull	text,0.9999;book,0.9991	('Topic_31', 0.0083021659055465824)	('Topic_121', 0.0081847038634376024)	('Topic_85', 0.0080363289988294138)	('Topic_36', 0.0079973065930214679)	('Topic_32', 0.0079714662429109396)
http://instagram.com/p/BL66rdegKEJ/?tagged=skull	person,0.9981;woman,0.9387;beautiful,0.2780	('Topic_48', 0.030461986782272986)	('Topic_60', 0.018633134341177169)	('Topic_116', 0.012518494426785893)	('Topic_70', 0.011739079453585053)	('Topic_42', 0.011409539581641226)
http://instagram.com/p/BL6hbSnA79d/?tagged=skull		('Topic_31', 0.0083021659055465824)	('Topic_121', 0.0081847038634376024)	('Topic_85', 0.0080363289988294138)	('Topic_36', 0.0079973065930214679)	('Topic_32', 0.0079714662429109396)
http://instagram.com/p/BL644fkASNN/?tagged=skull		('Topic_31', 0.0083021659055465824)	('Topic_121', 0.0081847038634376024)	('Topic_85', 0.0080363289988294138)	('Topic_36', 0.0079973065930214679)	('Topic_32', 0.0079714662429109396)
http://instagram.com/p/BL7ft9bhYJX/?tagged=skull	person,0.9956;woman,0.9264;posing,0.6724;dressed,0.3922	('Topic_137', 0.03534927302540937)	('Topic_31', 0.024632516954277855)	('Topic_56', 0.017049426046441725)	('Topic_54', 0.012038808294094414)	('Topic_24', 0.011861674675094934)
http://instagram.com/p/BL7mLy8D4pN/?tagged=skull	wearing,0.8852;person,0.8630;scarf,0.7842;coat,0.7364;dressed,0.6871;jacket,0.5248;decorated,0.2749	('Topic_80', 0.040266922664626059)	('Topic_43', 0.035184543703417177)	('Topic_106', 0.025113133814227785)	('Topic_120', 0.024688880918892205)	('Topic_98', 0.02042075308888892)
http://instagram.com/p/BL7BeBOjEUF/?tagged=skull	animal,0.9707;invertebrate,0.9552;black,0.6526;stone,0.0478	('Topic_71', 0.023331256619604772)	('Topic_82', 0.017622085514795341)	('Topic_1', 0.017596455178641859)	('Topic_115', 0.017508726169991724)	('Topic_18', 0.01628506897312812)
http://instagram.com/p/BLobv8-AK0C/?tagged=insurance	NONE	('Topic_31', 0.0083021659055465824)	('Topic_121', 0.0081847038634376024)	('Topic_85', 0.0080363289988294138)	('Topic_36', 0.0079973065930214679)	('Topic_32', 0.0079714662429109396)
http://instagram.com/p/BLofHDRBfiJ/?tagged=insurance	building,0.9984;outdoor,0.9928;abstract,0.8483;brick,0.7662;graffiti,0.7015	('Topic_87', 0.054878808525520191)	('Topic_11', 0.033234020206827669)	('Topic_66', 0.022543298401574596)	('Topic_139', 0.015990380515728434)	('Topic_105', 0.015978639876387663)
http://instagram.com/p/BLWC4isDK5g/?tagged=heal	person,0.9958;wearing,0.7646;spectacles,0.7178;goggles,0.3813;accessory,0.3654;sunglasses,0.2902	('Topic_86', 0.078766432529209923)	('Topic_51', 0.021021611531512507)	('Topic_35', 0.016039607587959036)	('Topic_50', 0.015789834367625547)	('Topic_61', 0.015597877230000159)
http://instagram.com/p/BLVEEdfl9oq/?tagged=heal	outdoor,0.9979;water,0.9816;person,0.8843;water	('Topic_76', 0.088169962065378055)	('Topic_137', 0.017272265606389298)	('Topic_20', 0.01707772535728674)	('Topic_36', 0.012268878511215081)	('Topic_84', 0.01167418940124631)
http://instagram.com/p/BLWMV6cDgSn/?tagged=heal		('Topic_31', 0.0083021659055465824)	('Topic_121', 0.0081847038634376024)	('Topic_85', 0.0080363289988294138)	('Topic_36', 0.0079973065930214679)	('Topic_32', 0.0079714662429109396)
http://instagram.com/p/BLWgY4hjYVQ/?tagged=heal	water,0.9996;outdoor,0.9936;beach,0.8499	('Topic_30', 0.036337365349130603)	('Topic_76', 0.025273179727760053)	('Topic_48', 0.01234123177556189)	('Topic_31', 0.0078508413623481401)	('Topic_121', 0.0077397648229020942)
http://instagram.com/p/BLXA1vKAu26/?tagged=neck	person,0.8824;shoes,0.7967;footwear,0.4052;feet,0.3354	('Topic_28', 0.046020753893135556)	('Topic_33', 0.040985304155062637)	('Topic_105', 0.016802488646814662)	('Topic_103', 0.011930553111083781)	('Topic_106', 0.011811126558915112)
http://instagram.com/p/BLZGAhYhipy/?tagged=neck	NONE	('Topic_31', 0.0083021659055465824)	('Topic_121', 0.0081847038634376024)	('Topic_85', 0.0080363289988294138)	('Topic_36', 0.0079973065930214679)	('Topic_32', 0.0079714662429109396)
http://instagram.com/p/BLsN2sYgTvO/?tagged=nurse	red,0.6990;colorful,0.6044;swimming,0.5299;colored,0.2888	('Topic_7', 0.028899340127029504)	('Topic_143', 0.023685103908167991)	('Topic_137', 0.018162812917824754)	('Topic_82', 0.017622085514795351)	('Topic_130', 0.012100935660545266)
http://instagram.com/p/BLryt4Jhygx/?tagged=nurse	tree,0.9997;outdoor,0.9556	('Topic_31', 0.0083021659055465824)	('Topic_121', 0.0081847038634376024)	('Topic_85', 0.0080363289988294138)	('Topic_36', 0.0079973065930214679)	('Topic_32', 0.0079714662429109396)
http://instagram.com/p/BLGXZYSBexK/?tagged=withdrawal	sky,0.9991;outdoor,0.9953;person,0.9909	('Topic_111', 0.01756375872736719)	('Topic_36', 0.013602806561468074)	('Topic_29', 0.013437535751305345)	('Topic_74', 0.013040009049063236)	('Topic_20', 0.012894241352010789)
http://instagram.com/p/BLH2222BpRl/?tagged=withdrawal	snow,1.0000;outdoor,0.9999;sky,0.9979;slope,0.9821;skiing,0.9758;nature,0.9617;covered,0.9366;hill,0.9122;jacket,0.5377;ski	('Topic_10', 0.13005331484924548)	('Topic_120', 0.11346789650445854)	('Topic_19', 0.040778987431070668)	('Topic_113', 0.020519920657635412)	('Topic_24', 0.016509541084839166)
http://instagram.com/p/BLn-C7qjzxp/?tagged=diarrhea	person,0.9963;outdoor,0.9924;smiling,0.8239;sign,0.8205;posing,0.6497	('Topic_85', 0.023198017417169477)	('Topic_97', 0.022511793543366947)	('Topic_87', 0.022191239132511476)	('Topic_86', 0.017253318586899977)	('Topic_68', 0.017010993686907002)
http://instagram.com/p/BLVJ6ZSgfm0/?tagged=pimples	flower,0.9894;indoor,0.9784;table,0.9767;bouquet,0.7075;plant,0.5510	('Topic_27', 0.033332626766789192)	('Topic_88', 0.026779334692378729)	('Topic_67', 0.022526778887699699)	('Topic_93', 0.021934873386227478)	('Topic_69', 0.017090828227511057)
http://instagram.com/p/BLU3xxgAveT/?tagged=pimples	NONE	('Topic_31', 0.0083021659055465824)	('Topic_121', 0.0081847038634376024)	('Topic_85', 0.0080363289988294138)	('Topic_36', 0.0079973065930214679)	('Topic_32', 0.0079714662429109396)
http://instagram.com/p/BLVInLvgsWu/?tagged=pimples	person,0.9984;phone,0.9043;cellphone,0.8987;outdoor,0.8840	('Topic_106', 0.034726406702361289)	('Topic_14', 0.018481360586038918)	('Topic_90', 0.017731986073897501)	('Topic_71', 0.017602436583743237)	('Topic_32', 0.012878278559276002)
http://instagram.com/p/BLXjBimB6hJ/?tagged=diabetes	person,0.9992;posing,0.3595	('Topic_31', 0.0083021659055465824)	('Topic_121', 0.0081847038634376024)	('Topic_85', 0.0080363289988294138)	('Topic_36', 0.0079973065930214679)	('Topic_32', 0.0079714662429109396)
http://instagram.com/p/BLXg1u-AFlL/?tagged=diabetes	outdoor,0.9088;text,0.8769;sign,0.7198;several,0.1089	('Topic_111', 0.045302282390553499)	('Topic_68', 0.017888069980078213)	('Topic_12', 0.017479686124538932)	('Topic_87', 0.011877765599054731)	('Topic_4', 0.011696571652670799)
http://instagram.com/p/BLZL6vAgYXz/?tagged=diabetes	text,0.8802;businesscard,0.3112;screenshot,0.2496	('Topic_15', 0.030585536758044762)	('Topic_70', 0.017779331122488754)	('Topic_97', 0.012878874378925639)	('Topic_21', 0.011968798792699291)	('Topic_75', 0.011599323651681074)
http://instagram.com/p/BLXhKQxB1xq/?tagged=diabetes	sweet,0.6966	('Topic_31', 0.0083021659055465824)	('Topic_121', 0.0081847038634376024)	('Topic_85', 0.0080363289988294138)	('Topic_36', 0.0079973065930214679)	('Topic_32', 0.0079714662429109396)
http://instagram.com/p/BLaBpkvj5np/?tagged=diabetes	person,0.9863;floor,0.9714;indoor,0.9418	('Topic_29', 0.013437535751305345)	('Topic_17', 0.012987314971559786)	('Topic_94', 0.012916345836267631)	('Topic_149', 0.01290304406498136)	('Topic_104', 0.012736653405700495)
http://instagram.com/p/BLZrdwIh8hp/?tagged=diabetes		('Topic_31', 0.0083021659055465824)	('Topic_121', 0.0081847038634376024)	('Topic_85', 0.0080363289988294138)	('Topic_36', 0.0079973065930214679)	('Topic_32', 0.0079714662429109396)
http://instagram.com/p/BLVNwLgheD4/?tagged=dehydrated	person,0.9907;bed,0.9766;indoor,0.9717;posing,0.3719	('Topic_29', 0.018473524770764742)	('Topic_109', 0.017320844188245213)	('Topic_21', 0.01708051497960154)	('Topic_140', 0.017078771491808906)	('Topic_14', 0.012752540550177377)
http://instagram.com/p/BLRd1DyAhaI/?tagged=dehydrated	person,0.9991;man,0.9979;indoor,0.8802;posing,0.7531;bathroom,0.1104	('Topic_135', 0.039338056367589573)	('Topic_31', 0.0179768230612086)	('Topic_14', 0.017575194451088866)	('Topic_111', 0.015841408980758559)	('Topic_78', 0.015579552247141828)
http://instagram.com/p/BLBaMW_j2DE/?tagged=muscles	wall,0.9983;indoor,0.9691;person,0.9532	('Topic_137', 0.01310993289827094)	('Topic_68', 0.012820254312130215)	('Topic_141', 0.012768783182769014)	('Topic_130', 0.012758769931915407)	('Topic_38', 0.012161376673492898)
http://instagram.com/p/BLBj17eDrPv/?tagged=muscles	person,0.9752	('Topic_31', 0.0083021659055465824)	('Topic_121', 0.0081847038634376024)	('Topic_85', 0.0080363289988294138)	('Topic_36', 0.0079973065930214679)	('Topic_32', 0.0079714662429109396)
http://instagram.com/p/BLBe2yuDIoR/?tagged=muscles	person,0.9979;food,0.9835;woman,0.9048;snack	('Topic_72', 0.034715434748295866)	('Topic_115', 0.023237546205853273)	('Topic_14', 0.018481360586038924)	('Topic_9', 0.018012901500426656)	('Topic_15', 0.017550925364238069)
http://instagram.com/p/BLBXKruBFb7/?tagged=muscles	ground,0.9995;outdoor,0.9991;person,0.9444	('Topic_29', 0.019477787420209041)	('Topic_90', 0.018695937000180029)	('Topic_74', 0.013040009049063233)	('Topic_84', 0.01294346015749788)	('Topic_68', 0.012820254312130214)
http://instagram.com/p/BLBp08RAbZX/?tagged=muscles	sport,0.9799;barbell,0.3503	('Topic_31', 0.0083021659055465824)	('Topic_121', 0.0081847038634376024)	('Topic_85', 0.0080363289988294138)	('Topic_36', 0.0079973065930214679)	('Topic_32', 0.0079714662429109396)
http://instagram.com/p/BK-sHLkAO7j/?tagged=hives	person,0.9898	('Topic_31', 0.0083021659055465824)	('Topic_121', 0.0081847038634376024)	('Topic_85', 0.0080363289988294138)	('Topic_36', 0.0079973065930214679)	('Topic_32', 0.0079714662429109396)
http://instagram.com/p/BK8HeuwAH0c/?tagged=hives	posing,0.6433;vector	('Topic_68', 0.043021512656648712)	('Topic_1', 0.018553038338478087)	('Topic_52', 0.012718333196428021)	('Topic_31', 0.0078508413623481401)	('Topic_121', 0.0077397648229020942)
http://instagram.com/p/BLExZSsA9AG/?tagged=doctor	person,0.9398;vegetable,0.0923	('Topic_31', 0.0083021659055465824)	('Topic_121', 0.0081847038634376024)	('Topic_85', 0.0080363289988294138)	('Topic_36', 0.0079973065930214679)	('Topic_32', 0.0079714662429109396)
http://instagram.com/p/BLEXp-rjO1F/?tagged=doctor	athletic	('Topic_130', 0.036919776607530194)	('Topic_132', 0.016522145954656474)	('Topic_14', 0.013445797539246114)	('Topic_19', 0.012408517177666077)	('Topic_31', 0.0078508413623481401)
http://instagram.com/p/BLEgFPlgFe0/?tagged=doctor	person,1.0000;woman,0.9447;people,0.8319;screenshot,0.3738	('Topic_97', 0.023672487668416724)	('Topic_15', 0.023279745400099611)	('Topic_47', 0.017484464935484875)	('Topic_145', 0.017471853974632905)	('Topic_70', 0.016862639827260179)
http://instagram.com/p/BLDR1ZNhry_/?tagged=doctor	man,0.9708;text,0.8518	('Topic_31', 0.0083021659055465824)	('Topic_121', 0.0081847038634376024)	('Topic_85', 0.0080363289988294138)	('Topic_36', 0.0079973065930214679)	('Topic_32', 0.0079714662429109396)
http://instagram.com/p/BLvfqMBlKTN/?tagged=breathing	person,0.9976;water,0.9872;outdoor,0.9352;pool,0.5218;swimming,0.4586	('Topic_84', 0.033465902329918779)	('Topic_7', 0.022034438116139712)	('Topic_30', 0.021878168430567897)	('Topic_137', 0.017272265606389288)	('Topic_4', 0.01657100113850345)
http://instagram.com/p/BLwl_RODuLp/?tagged=breathing		('Topic_31', 0.0083021659055465824)	('Topic_121', 0.0081847038634376024)	('Topic_85', 0.0080363289988294138)	('Topic_36', 0.0079973065930214679)	('Topic_32', 0.0079714662429109396)
http://instagram.com/p/BLwXpjhB8xz/?tagged=breathing		('Topic_31', 0.0083021659055465824)	('Topic_121', 0.0081847038634376024)	('Topic_85', 0.0080363289988294138)	('Topic_36', 0.0079973065930214679)	('Topic_32', 0.0079714662429109396)
http://instagram.com/p/BLwU8syj-nA/?tagged=breathing	outdoor,0.9997;person,0.9978;tree,0.9898;rock,0.9848;nature,0.6476	('Topic_10', 0.071179509354269324)	('Topic_145', 0.022063113547970525)	('Topic_130', 0.016955538631526768)	('Topic_4', 0.01657100113850345)	('Topic_31', 0.012528894829040481)
http://instagram.com/p/BLwru2uhcLs/?tagged=breathing	indoor,0.9445	('Topic_31', 0.0083021659055465824)	('Topic_121', 0.0081847038634376024)	('Topic_85', 0.0080363289988294138)	('Topic_36', 0.0079973065930214679)	('Topic_32', 0.0079714662429109396)
http://instagram.com/p/BLV5tHiAFnT/?tagged=caffeine	wall,0.9936;cup,0.9193;indoor,0.8892	('Topic_127', 0.018371060827490904)	('Topic_44', 0.017833548505597485)	('Topic_31', 0.013891093031251838)	('Topic_109', 0.012222192841475334)	('Topic_120', 0.011936699862434447)
http://instagram.com/p/BLVATKhBgeX/?tagged=caffeine	tree,0.9999;outdoor,0.9940;sky,0.9918;table,0.9854;food,0.9840;plate,0.8859;overlooking,0.2621;meal,0.2323	('Topic_34', 0.033030826613181151)	('Topic_93', 0.028620782663312118)	('Topic_110', 0.01991840983115277)	('Topic_116', 0.019341703662409355)	('Topic_10', 0.019308055017698521)
http://instagram.com/p/BLWH0oFB8w-/?tagged=caffeine	table,0.9807;indoor,0.8707;gun,0.2016	('Topic_144', 0.030413456979618832)	('Topic_84', 0.025023963495305279)	('Topic_55', 0.018529499440182742)	('Topic_31', 0.0078508413623481401)	('Topic_121', 0.0077397648229020942)
http://instagram.com/p/BLs1JRXhJAr/?tagged=diagnosed	tree,0.9925;person,0.9120;woman,0.9004;posing,0.4711;screenshot,0.3933	('Topic_15', 0.027586236192441733)	('Topic_21', 0.027138890665941693)	('Topic_146', 0.017681987550517749)	('Topic_97', 0.017063865311198832)	('Topic_31', 0.012528894829040481)
http://instagram.com/p/BLEsyHqhKAC/?tagged=elbow	person,0.9518;boxing,0.7078;sport,0.6584;crowd,0.0123	('Topic_101', 0.035197329722010513)	('Topic_131', 0.02259597154010758)	('Topic_85', 0.018665272784053652)	('Topic_135', 0.01845102203355789)	('Topic_79', 0.017503672068235401)
http://instagram.com/p/BLDQ18RDzTU/?tagged=elbow	text,0.9881	('Topic_31', 0.0083021659055465824)	('Topic_121', 0.0081847038634376024)	('Topic_85', 0.0080363289988294138)	('Topic_36', 0.0079973065930214679)	('Topic_32', 0.0079714662429109396)
http://instagram.com/p/BLEf4WaBYqj/?tagged=elbow	person,0.9860;posing,0.9642;group,0.7247	('Topic_69', 0.018949020494546123)	('Topic_87', 0.018563719509301271)	('Topic_24', 0.018546753846268742)	('Topic_126', 0.012874190225628353)	('Topic_136', 0.012733024309580317)
http://instagram.com/p/BK_idbNhnDi/?tagged=stomachache	NONE	('Topic_31', 0.0083021659055465824)	('Topic_121', 0.0081847038634376024)	('Topic_85', 0.0080363289988294138)	('Topic_36', 0.0079973065930214679)	('Topic_32', 0.0079714662429109396)
http://instagram.com/p/BLFMe2HhtTL/?tagged=exhausted	person,0.8980;indoor,0.8874	('Topic_31', 0.0083021659055465824)	('Topic_121', 0.0081847038634376024)	('Topic_85', 0.0080363289988294138)	('Topic_36', 0.0079973065930214679)	('Topic_32', 0.0079714662429109396)
http://instagram.com/p/BLv6hRkBSr5/?tagged=pneumonia	indoor,0.9971;person,0.9955;baby,0.9458;green,0.6206	('Topic_134', 0.034869106974630859)	('Topic_126', 0.017939224991299244)	('Topic_47', 0.017484464935484875)	('Topic_7', 0.01744170005530641)	('Topic_42', 0.016550090826905412)
http://instagram.com/p/BLwdHLUgfUp/?tagged=pneumonia	person,0.9958;wall,0.9925;indoor,0.9692	('Topic_120', 0.017976951531338149)	('Topic_44', 0.017833548505597492)	('Topic_14', 0.013445797539246112)	('Topic_95', 0.01305236113041347)	('Topic_99', 0.011978399302453157)
http://instagram.com/p/BLrQTgYhywg/?tagged=veins	person,0.9741;woman,0.9507;female,0.4452;posing,0.3651;beautiful,0.3000	('Topic_9', 0.066161058638292761)	('Topic_36', 0.02316473497555132)	('Topic_144', 0.016535174558774856)	('Topic_99', 0.016251693259372955)	('Topic_14', 0.012127266218920749)
http://instagram.com/p/BLtaUpsDBtd/?tagged=veins	pink,0.6800	('Topic_31', 0.0083021659055465824)	('Topic_121', 0.0081847038634376024)	('Topic_85', 0.0080363289988294138)	('Topic_36', 0.0079973065930214679)	('Topic_32', 0.0079714662429109396)
http://instagram.com/p/BLtfeu8AopF/?tagged=veins	person,0.9845;indoor,0.9804;feet,0.2537	('Topic_33', 0.025092603114759828)	('Topic_28', 0.024361539637085722)	('Topic_106', 0.012453206151097192)	('Topic_148', 0.011851683754300946)	('Topic_105', 0.01167565831872688)
http://instagram.com/p/BLMb-K1DL3a/?tagged=itching	sky,0.9996;grass,0.9996;outdoor,0.9952;road,0.7818;scene,0.7532;way,0.7227;clouds,0.5538;roadway,0.5406;cloudy,0.4253;day,0.2715;highway,0.1875	('Topic_123', 0.092471067847831351)	('Topic_8', 0.070670404817277016)	('Topic_76', 0.047079956730658262)	('Topic_121', 0.034860681606867713)	('Topic_101', 0.021653442974730559)
http://instagram.com/p/BLM-SM-jtiZ/?tagged=itching	water	('Topic_50', 0.02887570259013604)	('Topic_90', 0.023460806109759043)	('Topic_85', 0.018665272784053652)	('Topic_91', 0.018172813460468101)	('Topic_126', 0.017939224991299244)
http://instagram.com/p/BLAs_0TA3Z1/?tagged=drowsy		('Topic_31', 0.0083021659055465824)	('Topic_121', 0.0081847038634376024)	('Topic_85', 0.0080363289988294138)	('Topic_36', 0.0079973065930214679)	('Topic_32', 0.0079714662429109396)
http://instagram.com/p/BLAW_mEBJc3/?tagged=drowsy	NONE	('Topic_31', 0.0083021659055465824)	('Topic_121', 0.0081847038634376024)	('Topic_85', 0.0080363289988294138)	('Topic_36', 0.0079973065930214679)	('Topic_32', 0.0079714662429109396)
http://instagram.com/p/BLaecueAHze/?tagged=surgery	person,0.9938;indoor,0.8823;girl,0.8559;posing,0.4229	('Topic_85', 0.018665272784053649)	('Topic_74', 0.018096494298951969)	('Topic_109', 0.01732084418824521)	('Topic_114', 0.01708974012340337)	('Topic_42', 0.016550090826905409)
http://instagram.com/p/BLcbXNMA4wN/?tagged=surgery	person,0.9992;wall,0.9855;indoor,0.9496;posing,0.8193	('Topic_31', 0.018903696918416313)	('Topic_32', 0.018607098595137542)	('Topic_102', 0.017816484439678801)	('Topic_41', 0.01754674902892742)	('Topic_91', 0.01244399342460656)
http://instagram.com/p/BLRPhFCjD58/?tagged=surgeon	indoor,0.9930;person,0.9914;wall,0.9897;woman,0.9827;bed,0.9694;laying,0.7966;beautiful,0.5860	('Topic_103', 0.045062161927203893)	('Topic_116', 0.030128160844753837)	('Topic_37', 0.020050407027927399)	('Topic_114', 0.019761836090644514)	('Topic_121', 0.01628016219372529)
http://instagram.com/p/BLT7vkCjfQ2/?tagged=surgeon	person,0.9954;indoor,0.9553;man,0.9127	('Topic_135', 0.019454061383238484)	('Topic_90', 0.018695937000180029)	('Topic_16', 0.018262863295534434)	('Topic_33', 0.013012099776952427)	('Topic_27', 0.012795694271401167)
http://instagram.com/p/BLBriyhAKOG/?tagged=cancer		('Topic_31', 0.0083021659055465824)	('Topic_121', 0.0081847038634376024)	('Topic_85', 0.0080363289988294138)	('Topic_36', 0.0079973065930214679)	('Topic_32', 0.0079714662429109396)
http://instagram.com/p/BLAOaO7hAus/?tagged=cancer	person,0.9897;newspaper,0.8465	('Topic_31', 0.0083021659055465824)	('Topic_121', 0.0081847038634376024)	('Topic_85', 0.0080363289988294138)	('Topic_36', 0.0079973065930214679)	('Topic_32', 0.0079714662429109396)
http://instagram.com/p/BLA9plugPMH/?tagged=cancer	text,0.8769;screenshot,0.2347;document,0.1696	('Topic_52', 0.030839088203139121)	('Topic_121', 0.019820268160709493)	('Topic_98', 0.018820974985300776)	('Topic_68', 0.012820254312130215)	('Topic_31', 0.0078508413623481401)
http://instagram.com/p/BLAk9kHDnfo/?tagged=cancer	person,0.9997;woman,0.9915;lady,0.5809;beautiful,0.3394	('Topic_9', 0.040928181643872817)	('Topic_48', 0.034620205656240619)	('Topic_11', 0.017761085586740954)	('Topic_116', 0.011873048611566963)	('Topic_148', 0.011240618284147939)
http://instagram.com/p/BLAjsTlgdds/?tagged=cancer	text,0.9614	('Topic_31', 0.0083021659055465824)	('Topic_121', 0.0081847038634376024)	('Topic_85', 0.0080363289988294138)	('Topic_36', 0.0079973065930214679)	('Topic_32', 0.0079714662429109396)
http://instagram.com/p/BK_t6vXjr1X/?tagged=cancer	wall,0.9922;person,0.9762;indoor,0.9559;woman,0.9100	('Topic_14', 0.035667820693623564)	('Topic_146', 0.018593659871497106)	('Topic_44', 0.016914061795693113)	('Topic_85', 0.012936452748192108)	('Topic_29', 0.012744704734903191)
http://instagram.com/p/BLBzDFcgad8/?tagged=cancer	motorcycle,0.9955;green,0.9920;bicycle,0.9903;ground,0.9901;parked,0.8379;colored,0.1186	('Topic_13', 0.087760859858023593)	('Topic_144', 0.020955620349424907)	('Topic_82', 0.01597478543877133)	('Topic_12', 0.015845697442685502)	('Topic_53', 0.015548948186085031)
http://instagram.com/p/BLBtZCwDI8C/?tagged=cancer	person,0.9611	('Topic_31', 0.0083021659055465824)	('Topic_121', 0.0081847038634376024)	('Topic_85', 0.0080363289988294138)	('Topic_36', 0.0079973065930214679)	('Topic_32', 0.0079714662429109396)
http://instagram.com/p/BLVvVpUgZhP/?tagged=nasal	NONE	('Topic_31', 0.0083021659055465824)	('Topic_121', 0.0081847038634376024)	('Topic_85', 0.0080363289988294138)	('Topic_36', 0.0079973065930214679)	('Topic_32', 0.0079714662429109396)
http://instagram.com/p/BLEkdvyDc9b/?tagged=faint	abstract,0.5982	('Topic_31', 0.0083021659055465824)	('Topic_121', 0.0081847038634376024)	('Topic_85', 0.0080363289988294138)	('Topic_36', 0.0079973065930214679)	('Topic_32', 0.0079714662429109396)
http://instagram.com/p/BLDzAtrj8JH/?tagged=faint	person,0.9996;man,0.9672;male,0.1523	('Topic_71', 0.024599596575212473)	('Topic_63', 0.023383424542988879)	('Topic_115', 0.012420288513306066)	('Topic_131', 0.011743836395550898)	('Topic_132', 0.010481894285752776)
http://instagram.com/p/BLDvLxJA7pQ/?tagged=faint	person,0.9813;posing,0.4789	('Topic_31', 0.0083021659055465824)	('Topic_121', 0.0081847038634376024)	('Topic_85', 0.0080363289988294138)	('Topic_36', 0.0079973065930214679)	('Topic_32', 0.0079714662429109396)
http://instagram.com/p/BL6jDgrAmdZ/?tagged=emergency	indoor,0.9490;hospital	('Topic_90', 0.068007352525319767)	('Topic_110', 0.042553544659838655)	('Topic_137', 0.021658260022434667)	('Topic_14', 0.016753736084793119)	('Topic_126', 0.016262278941572717)
http://instagram.com/p/BL50Cnlh3Mj/?tagged=emergency	person,0.9798	('Topic_31', 0.0083021659055465824)	('Topic_121', 0.0081847038634376024)	('Topic_85', 0.0080363289988294138)	('Topic_36', 0.0079973065930214679)	('Topic_32', 0.0079714662429109396)
http://instagram.com/p/BL7CFFHASIA/?tagged=emergency		('Topic_31', 0.0083021659055465824)	('Topic_121', 0.0081847038634376024)	('Topic_85', 0.0080363289988294138)	('Topic_36', 0.0079973065930214679)	('Topic_32', 0.0079714662429109396)
http://instagram.com/p/BL7PvLuB_9u/?tagged=emergency	outdoor,0.9165;smoke,0.5054	('Topic_31', 0.0083021659055465824)	('Topic_121', 0.0081847038634376024)	('Topic_85', 0.0080363289988294138)	('Topic_36', 0.0079973065930214679)	('Topic_32', 0.0079714662429109396)
http://instagram.com/p/3Qr5i2t-VU/?tagged=spasms	person,0.9979;music,0.9739;outdoor,0.8725;guitar,0.3692	('Topic_75', 0.045374189927206592)	('Topic_113', 0.017526235732950417)	('Topic_48', 0.017433745548655982)	('Topic_25', 0.017024040106343678)	('Topic_57', 0.012168947617243622)
http://instagram.com/p/BKyVr-BgYR_/?tagged=spasms	indoor,0.9404;counter,0.5945	('Topic_31', 0.0083021659055465824)	('Topic_121', 0.0081847038634376024)	('Topic_85', 0.0080363289988294138)	('Topic_36', 0.0079973065930214679)	('Topic_32', 0.0079714662429109396)
http://instagram.com/p/BHx7CSfBnLe/?tagged=spasms	person,0.9351	('Topic_31', 0.0083021659055465824)	('Topic_121', 0.0081847038634376024)	('Topic_85', 0.0080363289988294138)	('Topic_36', 0.0079973065930214679)	('Topic_32', 0.0079714662429109396)
http://instagram.com/p/BItYbICgnfZ/?tagged=spasms	indoor,0.9985;wall,0.9644;person,0.9563;living,0.8111	('Topic_77', 0.023019905794389412)	('Topic_111', 0.022387002247107317)	('Topic_20', 0.017958242294030632)	('Topic_51', 0.017460514023551862)	('Topic_89', 0.017276495742081902)
http://instagram.com/p/BFANw7My9NO/?tagged=spasms	clothing,0.9758;underwear,0.2072	('Topic_31', 0.0083021659055465824)	('Topic_121', 0.0081847038634376024)	('Topic_85', 0.0080363289988294138)	('Topic_36', 0.0079973065930214679)	('Topic_32', 0.0079714662429109396)
http://instagram.com/p/BLEIC4rD67K/?tagged=medication	indoor,0.9400;person,0.9376;laying,0.6287;sleeping,0.4132;sofa,0.2558	('Topic_59', 0.032970027634388728)	('Topic_17', 0.022609600157810855)	('Topic_147', 0.021670415091907497)	('Topic_58', 0.021508571325897039)	('Topic_27', 0.016988842070284831)
http://instagram.com/p/BLD7DQFB-lV/?tagged=medication	cup,0.9999;table,0.9969;coffee,0.9771;indoor,0.9141;drink,0.8186;food,0.7600	('Topic_49', 0.061513271730190472)	('Topic_39', 0.031553722521584261)	('Topic_103', 0.016008587449470667)	('Topic_47', 0.015850029533768011)	('Topic_96', 0.015119525891551503)
http://instagram.com/p/BLHsTtUhACJ/?tagged=recover	bottle,0.9750	('Topic_31', 0.0083021659055465824)	('Topic_121', 0.0081847038634376024)	('Topic_85', 0.0080363289988294138)	('Topic_36', 0.0079973065930214679)	('Topic_32', 0.0079714662429109396)
http://instagram.com/p/BLIXng9huMC/?tagged=recover	person,0.9874;wall,0.9657;indoor,0.9585;clothing,0.9504	('Topic_9', 0.018012901500426656)	('Topic_72', 0.01752897464071123)	('Topic_37', 0.017422946676802647)	('Topic_61', 0.017206310998658575)	('Topic_36', 0.012901454284508486)
http://instagram.com/p/BLZoH3rBd6H/?tagged=vitamins	sky,0.9999;dog,0.9999;sitting,0.9881;outdoor,0.9484;yellow,0.9341;white,0.7190;mammal,0.5057;day,0.1020	('Topic_103', 0.024138706270308147)	('Topic_40', 0.023817266218241484)	('Topic_52', 0.019498832920262381)	('Topic_59', 0.019243558044749805)	('Topic_144', 0.019164167537811413)
http://instagram.com/p/BLbs0xlBNJb/?tagged=vitamins	text,0.9600;newspaper,0.9311;sign,0.7114	('Topic_4', 0.024412927118487665)	('Topic_98', 0.018820974985300776)	('Topic_87', 0.018563719509301271)	('Topic_26', 0.011498783024210655)	('Topic_78', 0.011233180074546411)
http://instagram.com/p/BLb2EzqgJCS/?tagged=vitamins	bin,0.4735;can,0.1754	('Topic_31', 0.0083021659055465824)	('Topic_121', 0.0081847038634376024)	('Topic_85', 0.0080363289988294138)	('Topic_36', 0.0079973065930214679)	('Topic_32', 0.0079714662429109396)
http://instagram.com/p/BLalgVuB4A5/?tagged=vitamins	posing,0.6959;close,0.5422;cosmetic,0.5123	('Topic_62', 0.035560216387558137)	('Topic_83', 0.018252931777623979)	('Topic_139', 0.01772892712246605)	('Topic_31', 0.0078508413623481401)	('Topic_121', 0.0077397648229020942)
http://instagram.com/p/BLb2Y21FDw6/?tagged=vitamins	bathtub,0.2605	('Topic_31', 0.0083021659055465824)	('Topic_121', 0.0081847038634376024)	('Topic_85', 0.0080363289988294138)	('Topic_36', 0.0079973065930214679)	('Topic_32', 0.0079714662429109396)
http://instagram.com/p/BLa0k4uDN3B/?tagged=vitamins	vegetable,0.5352;sale,0.1644;fresh,0.1308	('Topic_110', 0.019292207532352879)	('Topic_55', 0.018529499440182742)	('Topic_29', 0.013437535751305345)	('Topic_3', 0.012988385035527296)	('Topic_67', 0.012895488997778452)
http://instagram.com/p/BLcrKHiDEzh/?tagged=vitamins	person,0.9963;outdoor,0.9480;people,0.7570;group,0.5824;posing,0.3665	('Topic_136', 0.022380245926809733)	('Topic_24', 0.022175937168341976)	('Topic_29', 0.017567742836447978)	('Topic_41', 0.016686408164170261)	('Topic_145', 0.016615185315802406)
http://instagram.com/p/BLA3VjKBbel/?tagged=fatigue	indoor,0.9083;computer,0.3229	('Topic_31', 0.0083021659055465824)	('Topic_121', 0.0081847038634376024)	('Topic_85', 0.0080363289988294138)	('Topic_36', 0.0079973065930214679)	('Topic_32', 0.0079714662429109396)
http://instagram.com/p/BL3bEgsBO8l/?tagged=sick	person,0.9921;road,0.9506;outdoor,0.9419	('Topic_48', 0.024421735113369293)	('Topic_32', 0.013578370951318464)	('Topic_90', 0.012655685331276336)	('Topic_41', 0.012460378380976038)	('Topic_106', 0.012453206151097188)
http://instagram.com/p/BL2rmN9Dzs2/?tagged=sick	NONE	('Topic_31', 0.0083021659055465824)	('Topic_121', 0.0081847038634376024)	('Topic_85', 0.0080363289988294138)	('Topic_36', 0.0079973065930214679)	('Topic_32', 0.0079714662429109396)
http://instagram.com/p/BL1qfVsBG6F/?tagged=sick		('Topic_31', 0.0083021659055465824)	('Topic_121', 0.0081847038634376024)	('Topic_85', 0.0080363289988294138)	('Topic_36', 0.0079973065930214679)	('Topic_32', 0.0079714662429109396)
http://instagram.com/p/BL4IJqbhDD4/?tagged=sick	NONE	('Topic_31', 0.0083021659055465824)	('Topic_121', 0.0081847038634376024)	('Topic_85', 0.0080363289988294138)	('Topic_36', 0.0079973065930214679)	('Topic_32', 0.0079714662429109396)
http://instagram.com/p/BL3cVjhBR-8/?tagged=sick	outdoor,0.9947;road,0.9901;mountain,0.9748;way,0.7039;highway,0.1999;car,0.1565	('Topic_123', 0.13485456869245019)	('Topic_19', 0.021055196069182196)	('Topic_68', 0.016215905864578627)	('Topic_31', 0.011943298720479801)	('Topic_121', 0.011847797215417765)
http://instagram.com/p/BL4nZihBWRQ/?tagged=sick	sky,0.9893;outdoor,0.9005;sport,0.6754	('Topic_135', 0.025494313052142181)	('Topic_14', 0.019486049208149808)	('Topic_94', 0.018956597505171327)	('Topic_28', 0.012281036299278325)	('Topic_131', 0.011743836395550896)
http://instagram.com/p/BL4ZWRMhSAe/?tagged=sick	indoor,0.9322	('Topic_31', 0.0083021659055465824)	('Topic_121', 0.0081847038634376024)	('Topic_85', 0.0080363289988294138)	('Topic_36', 0.0079973065930214679)	('Topic_32', 0.0079714662429109396)
http://instagram.com/p/BLhnVSsFhlP/?tagged=puffy	person,0.9992;outdoor,0.9540;man,0.9050;posing,0.8483;people,0.6003;swimsuit,0.4207	('Topic_135', 0.021919527554105044)	('Topic_33', 0.02157414495747648)	('Topic_9', 0.021522362218185216)	('Topic_31', 0.017136592715869047)	('Topic_36', 0.016888729468682247)
http://instagram.com/p/BLk0UrDhvNQ/?tagged=puffy	person,0.9967;man,0.9809	('Topic_31', 0.0083021659055465824)	('Topic_121', 0.0081847038634376024)	('Topic_85', 0.0080363289988294138)	('Topic_36', 0.0079973065930214679)	('Topic_32', 0.0079714662429109396)
http://instagram.com/p/BLiCL60Dz_6/?tagged=puffy		('Topic_31', 0.0083021659055465824)	('Topic_121', 0.0081847038634376024)	('Topic_85', 0.0080363289988294138)	('Topic_36', 0.0079973065930214679)	('Topic_32', 0.0079714662429109396)
http://instagram.com/p/BLl9N85A142/?tagged=puffy	ground,0.9988;outdoor,0.9982;animal,0.9656;mammal,0.9315;cat,0.9121;dirt,0.2269	('Topic_59', 0.078168666174018533)	('Topic_117', 0.046121474406201478)	('Topic_48', 0.020997345354695596)	('Topic_88', 0.020334384074463429)	('Topic_7', 0.015811262284307542)
http://instagram.com/p/BL3ibr8Bi1x/?tagged=feverish	woman,0.9822;person,0.9550;indoor,0.9229	('Topic_102', 0.018785028888515704)	('Topic_61', 0.018141685037186488)	('Topic_29', 0.013437535751305345)	('Topic_3', 0.012988385035527296)	('Topic_1', 0.012512786669574392)
http://instagram.com/p/BKKGQ-7gSu1/?tagged=feverish	indoor,0.9983;wall,0.9892;person,0.9886;sofa,0.9886;laying,0.7856;seat,0.3144	('Topic_103', 0.026395175440249163)	('Topic_17', 0.021552835451171447)	('Topic_134', 0.021222979554085523)	('Topic_41', 0.021099785349647102)	('Topic_111', 0.020294281128903288)
http://instagram.com/p/BL1EYbngIlE/?tagged=headaches	person,0.9891;wall,0.9735;man,0.9592;standing,0.9421	('Topic_27', 0.023593596275691402)	('Topic_69', 0.017972020740124162)	('Topic_146', 0.012864839835635562)	('Topic_33', 0.012341203975754916)	('Topic_94', 0.01225038704891529)
http://instagram.com/p/BL07ePeh6kP/?tagged=headaches	indoor,0.8672	('Topic_31', 0.0083021659055465824)	('Topic_121', 0.0081847038634376024)	('Topic_85', 0.0080363289988294138)	('Topic_36', 0.0079973065930214679)	('Topic_32', 0.0079714662429109396)
http://instagram.com/p/BLzxja9BQw-/?tagged=headaches	text,0.9824	('Topic_31', 0.0083021659055465824)	('Topic_121', 0.0081847038634376024)	('Topic_85', 0.0080363289988294138)	('Topic_36', 0.0079973065930214679)	('Topic_32', 0.0079714662429109396)
http://instagram.com/p/BL3jzntgStr/?tagged=headaches	person,0.9951;woman,0.9762;smiling,0.8090;posing,0.7142;hair,0.4968;beautiful,0.3049	('Topic_86', 0.026833492575317492)	('Topic_0', 0.021554652655253928)	('Topic_140', 0.02067555402133148)	('Topic_108', 0.020563966671732138)	('Topic_62', 0.020187412624292928)
http://instagram.com/p/BL2FwXqDTqK/?tagged=headaches		('Topic_31', 0.0083021659055465824)	('Topic_121', 0.0081847038634376024)	('Topic_85', 0.0080363289988294138)	('Topic_36', 0.0079973065930214679)	('Topic_32', 0.0079714662429109396)
http://instagram.com/p/BL1cpKxAush/?tagged=headaches	bottle,0.9975;can,0.1601	('Topic_31', 0.0083021659055465824)	('Topic_121', 0.0081847038634376024)	('Topic_85', 0.0080363289988294138)	('Topic_36', 0.0079973065930214679)	('Topic_32', 0.0079714662429109396)
http://instagram.com/p/BL19xfchh29/?tagged=headaches	food,0.9977;plate,0.9449;dish,0.6159;meal,0.5575;breakfast,0.4209;meat,0.3351;bacon	('Topic_110', 0.075383217720112541)	('Topic_93', 0.039821574841945033)	('Topic_34', 0.03450573887773295)	('Topic_46', 0.020148933616153417)	('Topic_14', 0.016005638221003527)
http://instagram.com/p/BL1xu0bA_wz/?tagged=headaches	person,0.9824;indoor,0.8762;posing,0.8399;group,0.5920	('Topic_87', 0.023335405670777822)	('Topic_69', 0.017972020740124158)	('Topic_144', 0.017387717912553859)	('Topic_85', 0.012936452748192108)	('Topic_74', 0.012367674263090432)
http://instagram.com/p/BLLrfGVB_PH/?tagged=burning	NONE	('Topic_31', 0.0083021659055465824)	('Topic_121', 0.0081847038634376024)	('Topic_85', 0.0080363289988294138)	('Topic_36', 0.0079973065930214679)	('Topic_32', 0.0079714662429109396)
http://instagram.com/p/BLUEC__huLg/?tagged=throat	abstract,1.0000;tattoo,0.9997	('Topic_31', 0.0083021659055465824)	('Topic_121', 0.0081847038634376024)	('Topic_85', 0.0080363289988294138)	('Topic_36', 0.0079973065930214679)	('Topic_32', 0.0079714662429109396)
http://instagram.com/p/BLSYCFjB75Y/?tagged=throat	person,0.9444;newspaper,0.8085	('Topic_31', 0.0083021659055465824)	('Topic_121', 0.0081847038634376024)	('Topic_85', 0.0080363289988294138)	('Topic_36', 0.0079973065930214679)	('Topic_32', 0.0079714662429109396)
http://instagram.com/p/BLRk33hF8Bn/?tagged=throat		('Topic_31', 0.0083021659055465824)	('Topic_121', 0.0081847038634376024)	('Topic_85', 0.0080363289988294138)	('Topic_36', 0.0079973065930214679)	('Topic_32', 0.0079714662429109396)
http://instagram.com/p/BLTFw73gEG1/?tagged=throat	outdoor,0.9976;water,0.9531;beach,0.8569;nature,0.7923;shore,0.3382	('Topic_76', 0.066378249136705592)	('Topic_30', 0.043669881359240388)	('Topic_32', 0.017694767355340871)	('Topic_10', 0.016700227032588156)	('Topic_86', 0.011805390354731863)
http://instagram.com/p/BLrW5l-AfDd/?tagged=hospital	indoor,0.9586;person,0.9194	('Topic_31', 0.0083021659055465824)	('Topic_121', 0.0081847038634376024)	('Topic_85', 0.0080363289988294138)	('Topic_36', 0.0079973065930214679)	('Topic_32', 0.0079714662429109396)
http://instagram.com/p/BLr0RBaAzEH/?tagged=hospital	indoor,0.9684;hospital	('Topic_91', 0.019160728761967512)	('Topic_80', 0.018821668805866044)	('Topic_11', 0.018726618428452635)	('Topic_77', 0.018231068345018812)	('Topic_108', 0.011837174752146422)
http://instagram.com/p/BLpZy-MD-5W/?tagged=hospital	wall,0.9987;person,0.9980;standing,0.8182;posing,0.5455;blue,0.4898	('Topic_126', 0.027955496962995641)	('Topic_31', 0.023424751293376716)	('Topic_146', 0.023129915782685865)	('Topic_37', 0.01656867600900962)	('Topic_83', 0.016462999855303157)
http://instagram.com/p/BLGYqc6BAah/?tagged=vaccines	text,0.9168	('Topic_31', 0.0083021659055465824)	('Topic_121', 0.0081847038634376024)	('Topic_85', 0.0080363289988294138)	('Topic_36', 0.0079973065930214679)	('Topic_32', 0.0079714662429109396)
http://instagram.com/p/BLG4t8NBwE7/?tagged=vaccines	text,0.9622;newspaper,0.9120	('Topic_31', 0.0083021659055465824)	('Topic_121', 0.0081847038634376024)	('Topic_85', 0.0080363289988294138)	('Topic_36', 0.0079973065930214679)	('Topic_32', 0.0079714662429109396)
http://instagram.com/p/BLGOZG_hzSH/?tagged=vaccines	text,0.9869;map,0.9187;vector	('Topic_140', 0.024047463862768612)	('Topic_56', 0.024016523132523254)	('Topic_28', 0.012281036299278326)	('Topic_77', 0.012190816676115115)	('Topic_100', 0.010681160772495946)
http://instagram.com/p/BLHSvAyhhwh/?tagged=vaccines	seat,0.3876	('Topic_31', 0.0083021659055465824)	('Topic_121', 0.0081847038634376024)	('Topic_85', 0.0080363289988294138)	('Topic_36', 0.0079973065930214679)	('Topic_32', 0.0079714662429109396)
http://instagram.com/p/BL14migBAJf/?tagged=severe	car,1.0000;outdoor,0.9990;road,0.9812;ground,0.9756;parked,0.9450;parking,0.9127;transport,0.8570;rack,0.3312;curb,0.2887;van,0.1684	('Topic_13', 0.18769526314769783)	('Topic_123', 0.056734706391244422)	('Topic_130', 0.017992486886323596)	('Topic_119', 0.017068271647800788)	('Topic_104', 0.013601171606431995)
http://instagram.com/p/BLypba8jMB1/?tagged=severe	text,0.9615	('Topic_31', 0.0083021659055465824)	('Topic_121', 0.0081847038634376024)	('Topic_85', 0.0080363289988294138)	('Topic_36', 0.0079973065930214679)	('Topic_32', 0.0079714662429109396)
http://instagram.com/p/BL4ganHFpVo/?tagged=severe	tree,1.0000;car,0.9996;road,0.9979;outdoor,0.9962;parking,0.6531;parked,0.6058	('Topic_123', 0.088114922733947026)	('Topic_13', 0.066987683876466614)	('Topic_40', 0.015657099408943061)	('Topic_32', 0.011674426198444906)	('Topic_66', 0.011103044624769607)
http://instagram.com/p/BLZsTW9ABjL/?tagged=irritated	person,0.9996;man,0.9994;indoor,0.9776;wearing,0.7931;posing,0.6484;staring,0.1682	('Topic_124', 0.019968052011603236)	('Topic_86', 0.016446904584539002)	('Topic_33', 0.016380850962087239)	('Topic_143', 0.016277743170462464)	('Topic_52', 0.016128276019467282)
http://instagram.com/p/BFQEy3wSkSX/?tagged=irritated	red,0.9557;wearing,0.7539;colorful,0.2642;colored,0.1510	('Topic_25', 0.028481680178066768)	('Topic_87', 0.023335405670777822)	('Topic_4', 0.017425391688532348)	('Topic_105', 0.016802488646814662)	('Topic_78', 0.016382824306710436)
http://instagram.com/p/BLCjU8ZA9IY/?tagged=earache	person,0.9684;indoor,0.9368;posing,0.4578	('Topic_26', 0.01753903469311436)	('Topic_78', 0.017273431743450109)	('Topic_29', 0.013437535751305345)	('Topic_68', 0.012820254312130215)	('Topic_99', 0.011978399302453153)
http://instagram.com/p/BLDI72GDV_M/?tagged=earache	person,0.9943;outdoor,0.8854;posing,0.4589	('Topic_30', 0.018216610342419497)	('Topic_108', 0.01787742642105012)	('Topic_74', 0.013040009049063231)	('Topic_71', 0.012519093237405073)	('Topic_79', 0.012414959659130618)
http://instagram.com/p/BLFVP7DjGxG/?tagged=earache	indoor,0.9768;person,0.9108;domestic	('Topic_59', 0.036554678394352266)	('Topic_26', 0.017539034693114363)	('Topic_146', 0.013564201668221944)	('Topic_38', 0.012161376673492898)	('Topic_31', 0.0078508413623481401)
http://instagram.com/p/BKEspVQjxBs/?tagged=swelling	hair,0.6595;cosmetic,0.5560;close,0.2895	('Topic_122', 0.01884631339219215)	('Topic_137', 0.01310993289827094)	('Topic_143', 0.01289217646604581)	('Topic_133', 0.012805590751053302)	('Topic_98', 0.012780723316397076)
http://instagram.com/p/BLbviwlF4mQ/?tagged=swelling	abstract,1.0000;tattoo,1.0000;indoor,0.9727;plant,0.4839	('Topic_72', 0.023257794676572775)	('Topic_31', 0.018903696918416313)	('Topic_27', 0.01786477623982986)	('Topic_32', 0.012878278559276002)	('Topic_95', 0.012379389478780553)
http://instagram.com/p/BLb7CWvDao3/?tagged=swelling	person,0.9951;girl,0.9002;indoor,0.8725	('Topic_95', 0.01909261279931717)	('Topic_32', 0.013578370951318461)	('Topic_98', 0.012780723316397076)	('Topic_65', 0.012513827142146274)	('Topic_109', 0.012222192841475334)
http://instagram.com/p/BLICSZ8jJlV/?tagged=congested	abstract,0.9420;blur,0.7956	('Topic_31', 0.0083021659055465824)	('Topic_121', 0.0081847038634376024)	('Topic_85', 0.0080363289988294138)	('Topic_36', 0.0079973065930214679)	('Topic_32', 0.0079714662429109396)
http://instagram.com/p/BLw68TTBhuU/?tagged=hurts		('Topic_31', 0.0083021659055465824)	('Topic_121', 0.0081847038634376024)	('Topic_85', 0.0080363289988294138)	('Topic_36', 0.0079973065930214679)	('Topic_32', 0.0079714662429109396)
http://instagram.com/p/BLuZQzdgZNr/?tagged=hurts	person,0.9940;indoor,0.9866;wall,0.9797;woman,0.9737;close,0.2247	('Topic_85', 0.050437658578010074)	('Topic_72', 0.027565361742612655)	('Topic_35', 0.016826051267061104)	('Topic_87', 0.016743310900343356)	('Topic_64', 0.016720933341250275)
http://instagram.com/p/BLwH_t4Acm5/?tagged=hurts		('Topic_31', 0.0083021659055465824)	('Topic_121', 0.0081847038634376024)	('Topic_85', 0.0080363289988294138)	('Topic_36', 0.0079973065930214679)	('Topic_32', 0.0079714662429109396)
http://instagram.com/p/BLv4N5_D2r7/?tagged=hurts	NONE	('Topic_31', 0.0083021659055465824)	('Topic_121', 0.0081847038634376024)	('Topic_85', 0.0080363289988294138)	('Topic_36', 0.0079973065930214679)	('Topic_32', 0.0079714662429109396)
http://instagram.com/p/BLwdJc6DF-7/?tagged=hurts	NONE	('Topic_31', 0.0083021659055465824)	('Topic_121', 0.0081847038634376024)	('Topic_85', 0.0080363289988294138)	('Topic_36', 0.0079973065930214679)	('Topic_32', 0.0079714662429109396)
http://instagram.com/p/BLw6OLPAhJh/?tagged=hurts	NONE	('Topic_31', 0.0083021659055465824)	('Topic_121', 0.0081847038634376024)	('Topic_85', 0.0080363289988294138)	('Topic_36', 0.0079973065930214679)	('Topic_32', 0.0079714662429109396)
http://instagram.com/p/BLq8zlOgi5h/?tagged=colds	indoor,0.9151	('Topic_31', 0.0083021659055465824)	('Topic_121', 0.0081847038634376024)	('Topic_85', 0.0080363289988294138)	('Topic_36', 0.0079973065930214679)	('Topic_32', 0.0079714662429109396)
http://instagram.com/p/BLtr0LOgJl-/?tagged=colds	text,0.9890	('Topic_31', 0.0083021659055465824)	('Topic_121', 0.0081847038634376024)	('Topic_85', 0.0080363289988294138)	('Topic_36', 0.0079973065930214679)	('Topic_32', 0.0079714662429109396)
http://instagram.com/p/BLWZERUBCDa/?tagged=advil	sky,0.9983;grass,0.9904;outdoor,0.9833;building,0.9510;field,0.7569;day,0.1490	('Topic_66', 0.03187622060632659)	('Topic_33', 0.02157414495747648)	('Topic_136', 0.021334201155726401)	('Topic_128', 0.020556269703986153)	('Topic_27', 0.016194789606674791)
http://instagram.com/p/BLWcwuSALip/?tagged=advil	person,0.9993;indoor,0.9580	('Topic_31', 0.0083021659055465824)	('Topic_121', 0.0081847038634376024)	('Topic_85', 0.0080363289988294138)	('Topic_36', 0.0079973065930214679)	('Topic_32', 0.0079714662429109396)
http://instagram.com/p/BLTVDq2D-uW/?tagged=dealing	outdoor,0.9789;man,0.9493	('Topic_31', 0.0083021659055465824)	('Topic_121', 0.0081847038634376024)	('Topic_85', 0.0080363289988294138)	('Topic_36', 0.0079973065930214679)	('Topic_32', 0.0079714662429109396)
http://instagram.com/p/BLRmjb0g4LG/?tagged=dealing		('Topic_31', 0.0083021659055465824)	('Topic_121', 0.0081847038634376024)	('Topic_85', 0.0080363289988294138)	('Topic_36', 0.0079973065930214679)	('Topic_32', 0.0079714662429109396)
http://instagram.com/p/BLQn0WQj3wH/?tagged=dealing	outdoor,0.9995;sky,0.9990;person,0.9939;grass,0.9877;tree,0.9792;player,0.9389;athletic	('Topic_131', 0.30596266183850818)	('Topic_54', 0.015503130400626154)	('Topic_146', 0.012268234293318482)	('Topic_33', 0.011922735480400714)	('Topic_69', 0.011858072197083246)
http://instagram.com/p/BLUBwB2DFz8/?tagged=dealing	person,0.9186;indoor,0.9056	('Topic_31', 0.0083021659055465824)	('Topic_121', 0.0081847038634376024)	('Topic_85', 0.0080363289988294138)	('Topic_36', 0.0079973065930214679)	('Topic_32', 0.0079714662429109396)
http://instagram.com/p/BLcgYE0DtFS/?tagged=healthy	pizza,0.9999;dish,0.9785;food,0.9772;cheese,0.7638;tomato,0.4136;fresh,0.3505;toppings,0.2140	('Topic_39', 0.040067566633494485)	('Topic_55', 0.040026937785370434)	('Topic_92', 0.034398544416160866)	('Topic_29', 0.030883051833341613)	('Topic_2', 0.025560466343469902)
http://instagram.com/p/BLcU9rFBtAw/?tagged=healthy	food,0.9827;sandwich,0.9416;snack	('Topic_34', 0.059681178008474244)	('Topic_14', 0.028471050915425105)	('Topic_2', 0.017171138431093181)	('Topic_27', 0.016988842070284831)	('Topic_115', 0.016650249617494537)
http://instagram.com/p/BLcW4y3DPMH/?tagged=healthy		('Topic_31', 0.0083021659055465824)	('Topic_121', 0.0081847038634376024)	('Topic_85', 0.0080363289988294138)	('Topic_36', 0.0079973065930214679)	('Topic_32', 0.0079714662429109396)
http://instagram.com/p/BLcfxqRhJq7/?tagged=healthy	NONE	('Topic_31', 0.0083021659055465824)	('Topic_121', 0.0081847038634376024)	('Topic_85', 0.0080363289988294138)	('Topic_36', 0.0079973065930214679)	('Topic_32', 0.0079714662429109396)
http://instagram.com/p/BLcZcycBeXJ/?tagged=healthy	plant,0.5047;fresh,0.1317	('Topic_31', 0.0083021659055465824)	('Topic_121', 0.0081847038634376024)	('Topic_85', 0.0080363289988294138)	('Topic_36', 0.0079973065930214679)	('Topic_32', 0.0079714662429109396)
http://instagram.com/p/BLcp7N6BjYk/?tagged=healthy	person,0.9785;indoor,0.9656;ceiling,0.9162;standing,0.8229	('Topic_64', 0.034769514410327849)	('Topic_60', 0.029130061552798542)	('Topic_15', 0.017550925364238065)	('Topic_127', 0.01742386031535385)	('Topic_36', 0.012901454284508484)
http://instagram.com/p/BLcsK2og213/?tagged=healthy	person,0.9281	('Topic_31', 0.0083021659055465824)	('Topic_121', 0.0081847038634376024)	('Topic_85', 0.0080363289988294138)	('Topic_36', 0.0079973065930214679)	('Topic_32', 0.0079714662429109396)
http://instagram.com/p/BLckLyOBSDh/?tagged=healthy	NONE	('Topic_31', 0.0083021659055465824)	('Topic_121', 0.0081847038634376024)	('Topic_85', 0.0080363289988294138)	('Topic_36', 0.0079973065930214679)	('Topic_32', 0.0079714662429109396)
http://instagram.com/p/BLcs5jUgZIr/?tagged=healthy	person,0.9976	('Topic_31', 0.0083021659055465824)	('Topic_121', 0.0081847038634376024)	('Topic_85', 0.0080363289988294138)	('Topic_36', 0.0079973065930214679)	('Topic_32', 0.0079714662429109396)
http://instagram.com/p/BLcetT3gT9y/?tagged=healthy	indoor,0.9708;sport,0.7323	('Topic_31', 0.0083021659055465824)	('Topic_121', 0.0081847038634376024)	('Topic_85', 0.0080363289988294138)	('Topic_36', 0.0079973065930214679)	('Topic_32', 0.0079714662429109396)
http://instagram.com/p/BLcyvthjeWK/?tagged=healthy	NONE	('Topic_31', 0.0083021659055465824)	('Topic_121', 0.0081847038634376024)	('Topic_85', 0.0080363289988294138)	('Topic_36', 0.0079973065930214679)	('Topic_32', 0.0079714662429109396)
http://instagram.com/p/BLc1jOugTsy/?tagged=healthy	person,0.9999;woman,0.9992;clothing,0.9624;girl,0.8078;beautiful,0.7204;lady,0.6175;female,0.5772;posing,0.4161;pretty,0.3512	('Topic_9', 0.13729644447932998)	('Topic_36', 0.064912939927020352)	('Topic_147', 0.018117176339157888)	('Topic_30', 0.01373621860525827)	('Topic_78', 0.013025015633041427)
http://instagram.com/p/BLcp-KlDdO9/?tagged=healthy		('Topic_31', 0.0083021659055465824)	('Topic_121', 0.0081847038634376024)	('Topic_85', 0.0080363289988294138)	('Topic_36', 0.0079973065930214679)	('Topic_32', 0.0079714662429109396)
http://instagram.com/p/BLTWFpNjJ6Q/?tagged=freezing	tree,0.9999;outdoor,0.9997;sky,0.9984;man,0.9486;standing,0.7639	('Topic_90', 0.027758419250334159)	('Topic_31', 0.0179768230612086)	('Topic_113', 0.016666900662871846)	('Topic_79', 0.016645443325191026)	('Topic_146', 0.012234059318349635)
http://instagram.com/p/BLRihuAA_bY/?tagged=freezing	person,0.9984;outdoor,0.9943;tree,0.9879;girl,0.7687	('Topic_145', 0.028929494046355992)	('Topic_109', 0.023049664224106758)	('Topic_123', 0.022726563894446303)	('Topic_69', 0.012243200704262614)	('Topic_141', 0.012110432634389842)
http://instagram.com/p/BLT4luVAOko/?tagged=freezing	person,0.9831;spectacles,0.2005;goggles,0.1152	('Topic_136', 0.018773275978484018)	('Topic_55', 0.018529499440182742)	('Topic_19', 0.018448768846569777)	('Topic_61', 0.018141685037186488)	('Topic_86', 0.013088925872991982)
http://instagram.com/p/BL2Ni6ZA5hc/?tagged=exhausted	woman,0.9932;posing,0.9893;person,0.9873;people,0.8217;standing,0.8130;couple,0.6558;group,0.6499	('Topic_75', 0.039295963366170431)	('Topic_50', 0.029968976980009134)	('Topic_115', 0.02508609560879442)	('Topic_146', 0.016102894141483685)	('Topic_5', 0.015482465393754247)
http://instagram.com/p/BL2xKqrjbcb/?tagged=exhausted		('Topic_31', 0.0083021659055465824)	('Topic_121', 0.0081847038634376024)	('Topic_85', 0.0080363289988294138)	('Topic_36', 0.0079973065930214679)	('Topic_32', 0.0079714662429109396)
http://instagram.com/p/BL34RkFji2m/?tagged=exhausted	person,0.9958;outdoor,0.9699;people,0.7503;group,0.6668	('Topic_29', 0.018473524770764738)	('Topic_149', 0.017966591144575283)	('Topic_112', 0.017029614319909306)	('Topic_138', 0.016694295882086513)	('Topic_69', 0.012243200704262618)
http://instagram.com/p/BL1296agYjP/?tagged=exhausted	tree,1.0000;road,0.9999;outdoor,0.9994;car,0.9696;black,0.6594	('Topic_123', 0.021612249692899752)	('Topic_8', 0.020637731652562389)	('Topic_149', 0.017085664852384091)	('Topic_71', 0.016739365282767517)	('Topic_4', 0.01657100113850345)
http://instagram.com/p/BLzKAaTDU2Y/?tagged=exhausted	outdoor,0.9945;animal,0.9861;mammal,0.9605;black,0.7396	('Topic_73', 0.02881282466221733)	('Topic_118', 0.028388145652602701)	('Topic_51', 0.017460514023551865)	('Topic_0', 0.012319701651485044)	('Topic_98', 0.012121757142127071)
http://instagram.com/p/BL4f_S-BNds/?tagged=exhausted	indoor,0.9682;person,0.9679;woman,0.9505	('Topic_9', 0.025032375294478101)	('Topic_15', 0.018505033420237356)	('Topic_121', 0.013780016491805791)	('Topic_85', 0.01363970762090976)	('Topic_14', 0.013445797539246114)
http://instagram.com/p/BL36PwpghFz/?tagged=exhausted	person,0.9933;wall,0.9594;indoor,0.9385;group,0.5517	('Topic_102', 0.029274124511401892)	('Topic_149', 0.017966591144575279)	('Topic_75', 0.016730089747898882)	('Topic_126', 0.012210404955437702)	('Topic_57', 0.012168947617243625)
http://instagram.com/p/BL2fUeLj4O9/?tagged=drained	NONE	('Topic_31', 0.0083021659055465824)	('Topic_121', 0.0081847038634376024)	('Topic_85', 0.0080363289988294138)	('Topic_36', 0.0079973065930214679)	('Topic_32', 0.0079714662429109396)
http://instagram.com/p/BL3hHsDB5kb/?tagged=drained		('Topic_31', 0.0083021659055465824)	('Topic_121', 0.0081847038634376024)	('Topic_85', 0.0080363289988294138)	('Topic_36', 0.0079973065930214679)	('Topic_32', 0.0079714662429109396)
http://instagram.com/p/BL1pDHLj6pC/?tagged=drained	indoor,0.9876;wall,0.9867;person,0.9683	('Topic_38', 0.018201628342396598)	('Topic_36', 0.013602806561468074)	('Topic_29', 0.013437535751305345)	('Topic_20', 0.012894241352010789)	('Topic_130', 0.012758769931915407)
http://instagram.com/p/BL1-T4oD-BE/?tagged=drained	person,0.9947;smiling,0.6935;posing,0.5141;car	('Topic_16', 0.034507701488682152)	('Topic_68', 0.023616890015939758)	('Topic_80', 0.017851235225595483)	('Topic_29', 0.012744704734903189)	('Topic_37', 0.011694126640941101)
http://instagram.com/p/BL3q91xFvG9/?tagged=drained	person,0.9905;indoor,0.9707;close,0.2993	('Topic_6', 0.024117114022537686)	('Topic_83', 0.018252931777623979)	('Topic_137', 0.01310993289827094)	('Topic_54', 0.012693265181104555)	('Topic_50', 0.012324696180272467)
http://instagram.com/p/BL2pZKRhxQt/?tagged=drained	NONE	('Topic_31', 0.0083021659055465824)	('Topic_121', 0.0081847038634376024)	('Topic_85', 0.0080363289988294138)	('Topic_36', 0.0079973065930214679)	('Topic_32', 0.0079714662429109396)
http://instagram.com/p/BL2Cs83gINp/?tagged=drained	person,0.9920;posing,0.7466	('Topic_31', 0.0083021659055465824)	('Topic_121', 0.0081847038634376024)	('Topic_85', 0.0080363289988294138)	('Topic_36', 0.0079973065930214679)	('Topic_32', 0.0079714662429109396)
http://instagram.com/p/BLY21a5gVhq/?tagged=illness	outdoor,0.9965;ground,0.9849;sky,0.9810;road,0.9769;way,0.9097;sidewalk,0.9031;scene,0.8843;person,0.8598	('Topic_7', 0.047704899980850708)	('Topic_123', 0.047336849585397502)	('Topic_113', 0.033526992124331113)	('Topic_8', 0.027489975891372427)	('Topic_79', 0.019260296329724168)
http://instagram.com/p/BLYA-6QgLPE/?tagged=illness	person,0.9979;man,0.9703;indoor,0.9558	('Topic_23', 0.018135808453835538)	('Topic_31', 0.013891093031251838)	('Topic_29', 0.013437535751305345)	('Topic_3', 0.012988385035527298)	('Topic_24', 0.012506502177365051)
http://instagram.com/p/BLZFD3YAAPN/?tagged=illness	outdoor,0.9687;person,0.9646;woman,0.9441;posing,0.5858	('Topic_31', 0.018903696918416316)	('Topic_146', 0.018593659871497106)	('Topic_108', 0.016955677393015154)	('Topic_75', 0.016730089747898882)	('Topic_121', 0.01306952738065096)
http://instagram.com/p/BLo8qbsBuFQ/?tagged=eaten	food,0.9982;table,0.9809;plate,0.9593;meal,0.5069;dish,0.5059;breakfast,0.4856;different,0.4390;set,0.2515;several,0.1879	('Topic_110', 0.069203027599755954)	('Topic_12', 0.041224943608288891)	('Topic_22', 0.040359198360578115)	('Topic_34', 0.031676833015694218)	('Topic_92', 0.027023780420348541)
http://instagram.com/p/BLYpHjhgAhG/?tagged=sneeze	grass,1.0000;dog,1.0000;outdoor,0.9992;black,0.9626;animal,0.8732;mammal,0.6990	('Topic_118', 0.025734441898160539)	('Topic_71', 0.015956973275880897)	('Topic_116', 0.015956458429850724)	('Topic_15', 0.015910277288700859)	('Topic_59', 0.015849138229347599)
http://instagram.com/p/BLZWZ9eg4xw/?tagged=sneeze	dog,0.9996;indoor,0.8940;standing,0.7539;black,0.7412;mammal,0.6407	('Topic_73', 0.027400092853885082)	('Topic_0', 0.017163578229702041)	('Topic_122', 0.016998192861763132)	('Topic_116', 0.016738825193139337)	('Topic_120', 0.016214082979372033)
http://instagram.com/p/BLXiZLiB9sY/?tagged=sneeze		('Topic_31', 0.0083021659055465824)	('Topic_121', 0.0081847038634376024)	('Topic_85', 0.0080363289988294138)	('Topic_36', 0.0079973065930214679)	('Topic_32', 0.0079714662429109396)
http://instagram.com/p/BLOAzYrjOm9/?tagged=vaccinate	person,0.9978;posing,0.4698	('Topic_31', 0.0083021659055465824)	('Topic_121', 0.0081847038634376024)	('Topic_85', 0.0080363289988294138)	('Topic_36', 0.0079973065930214679)	('Topic_32', 0.0079714662429109396)
http://instagram.com/p/BK-1nZ-jj2K/?tagged=cure		('Topic_31', 0.0083021659055465824)	('Topic_121', 0.0081847038634376024)	('Topic_85', 0.0080363289988294138)	('Topic_36', 0.0079973065930214679)	('Topic_32', 0.0079714662429109396)
http://instagram.com/p/BLACVeiBMgV/?tagged=cure	floor,0.9928;dog,0.9907;black,0.9351;mammal,0.7279	('Topic_73', 0.02881282466221732)	('Topic_71', 0.023331256619604786)	('Topic_118', 0.022659325616741156)	('Topic_120', 0.017050071050290171)	('Topic_146', 0.012864839835635558)
http://instagram.com/p/BLBRJ7mgTuI/?tagged=cure	accessory,0.9877;case,0.8829	('Topic_31', 0.0083021659055465824)	('Topic_121', 0.0081847038634376024)	('Topic_85', 0.0080363289988294138)	('Topic_36', 0.0079973065930214679)	('Topic_32', 0.0079714662429109396)
http://instagram.com/p/BK_KdfJj4HH/?tagged=cure	food,0.9663;indoor,0.8850;chocolate,0.6371;dessert,0.4543;close,0.2572	('Topic_142', 0.04935326488800236)	('Topic_67', 0.04431849181637218)	('Topic_50', 0.016564031327519366)	('Topic_139', 0.015990380515728431)	('Topic_100', 0.015081665452817531)
http://instagram.com/p/BK9kI1eB9LJ/?tagged=cure	person,0.9997;baby,0.7187	('Topic_31', 0.0083021659055465824)	('Topic_121', 0.0081847038634376024)	('Topic_85', 0.0080363289988294138)	('Topic_36', 0.0079973065930214679)	('Topic_32', 0.0079714662429109396)
http://instagram.com/p/BLBnh7bD2oH/?tagged=cure	floor,0.9840	('Topic_31', 0.0083021659055465824)	('Topic_121', 0.0081847038634376024)	('Topic_85', 0.0080363289988294138)	('Topic_36', 0.0079973065930214679)	('Topic_32', 0.0079714662429109396)
http://instagram.com/p/BLOHXRvDghA/?tagged=arthritis	person,0.9997;woman,0.9714;indoor,0.9647;wearing,0.8370;lady,0.5212	('Topic_83', 0.027358856319639403)	('Topic_21', 0.021690962433773574)	('Topic_36', 0.017716806743383204)	('Topic_94', 0.017097662215954452)	('Topic_102', 0.016942918082486602)
http://instagram.com/p/BLOHqCvBONO/?tagged=arthritis	text,0.8597	('Topic_31', 0.0083021659055465824)	('Topic_121', 0.0081847038634376024)	('Topic_85', 0.0080363289988294138)	('Topic_36', 0.0079973065930214679)	('Topic_32', 0.0079714662429109396)
http://instagram.com/p/BLNivzlhizI/?tagged=arthritis	text,0.9134;stationary,0.6958	('Topic_31', 0.0083021659055465824)	('Topic_121', 0.0081847038634376024)	('Topic_85', 0.0080363289988294138)	('Topic_36', 0.0079973065930214679)	('Topic_32', 0.0079714662429109396)
http://instagram.com/p/BLNLsoig1sd/?tagged=arthritis		('Topic_31', 0.0083021659055465824)	('Topic_121', 0.0081847038634376024)	('Topic_85', 0.0080363289988294138)	('Topic_36', 0.0079973065930214679)	('Topic_32', 0.0079714662429109396)
http://instagram.com/p/BK536M_AYFQ/?tagged=sinuses	person,0.9947;bed,0.9597;sitting,0.9487;indoor,0.9286	('Topic_30', 0.023006193237444825)	('Topic_58', 0.022617539935088048)	('Topic_146', 0.012864839835635558)	('Topic_17', 0.012317697059569737)	('Topic_149', 0.012237771108713734)
http://instagram.com/p/BEjy-eODXmN/?tagged=sinuses	person,0.9991;indoor,0.9906;wall,0.9776;kitchen,0.8915	('Topic_128', 0.028404826795217566)	('Topic_104', 0.023537599520439972)	('Topic_4', 0.017425391688532348)	('Topic_77', 0.01729108575852787)	('Topic_53', 0.01715233645237535)
http://instagram.com/p/BAxd-ScMnN0/?tagged=sinuses	person,0.9943;man,0.9935;indoor,0.9266;close,0.5162	('Topic_109', 0.023049664224106755)	('Topic_6', 0.02287365056836245)	('Topic_54', 0.017767628329955962)	('Topic_121', 0.013069527380650958)	('Topic_32', 0.012878278559276002)
http://instagram.com/p/BJ_6r6HBjd6/?tagged=sinuses	indoor,0.9643;bed,0.9435;person,0.8687;laying,0.6341;room,0.4231;clothes,0.1916	('Topic_103', 0.02639517544024916)	('Topic_130', 0.021356336754242717)	('Topic_90', 0.021267706566816574)	('Topic_145', 0.021031891431996116)	('Topic_91', 0.016474031726043694)
http://instagram.com/p/BKzY1N4AbVK/?tagged=sinuses	food,0.9849;indoor,0.9337;bowl,0.8310;dish,0.5322	('Topic_110', 0.035483973374511431)	('Topic_67', 0.023688245647817192)	('Topic_4', 0.02315421172439389)	('Topic_74', 0.018096494298951975)	('Topic_119', 0.016619628667985508)
http://instagram.com/p/BLpSqmaggTp/?tagged=meds	plant,0.9997;flower,0.8281;leaf,0.5954	('Topic_88', 0.029690905271598615)	('Topic_129', 0.023260182496956869)	('Topic_103', 0.018619376670048999)	('Topic_31', 0.0078508413623481401)	('Topic_121', 0.0077397648229020942)
http://instagram.com/p/BLsI_ksgH30/?tagged=meds	person,0.9990;posing,0.9906;smiling,0.9406;outdoor,0.9390;man,0.9374;young,0.8651	('Topic_17', 0.026746129446560688)	('Topic_130', 0.021356336754242717)	('Topic_86', 0.016446904584539002)	('Topic_0', 0.016361358659864687)	('Topic_94', 0.016298523537262657)
http://instagram.com/p/BLrRYiBDOSx/?tagged=meds	indoor,0.9552;person,0.9173;animal,0.8858;mammal,0.8398;black,0.7504	('Topic_59', 0.038417955866556851)	('Topic_118', 0.032444164663333379)	('Topic_71', 0.022187293514935636)	('Topic_116', 0.022186753425307456)	('Topic_117', 0.015695303355933651)
http://instagram.com/p/BLpuNTwjtuC/?tagged=meds	plate,0.9821;food,0.9723;indoor,0.8593;plant,0.5059;different,0.3751;meat,0.2559;broccoli,0.1014	('Topic_81', 0.029402242201753845)	('Topic_129', 0.024067071984040428)	('Topic_2', 0.02059906642378527)	('Topic_3', 0.020591324265901031)	('Topic_34', 0.019621539118679046)
http://instagram.com/p/BL6RBHoAoW9/?tagged=mri		('Topic_31', 0.0083021659055465824)	('Topic_121', 0.0081847038634376024)	('Topic_85', 0.0080363289988294138)	('Topic_36', 0.0079973065930214679)	('Topic_32', 0.0079714662429109396)
http://instagram.com/p/BL6ywhYj8W3/?tagged=mri	person,1.0000;standing,0.7597;group,0.5679;line,0.1716;crowd,0.0104	('Topic_138', 0.026771608413753051)	('Topic_141', 0.016964569955883996)	('Topic_55', 0.016712446543876668)	('Topic_113', 0.016666900662871846)	('Topic_77', 0.016443280410109347)
http://instagram.com/p/BL7Xdkajjzp/?tagged=mri	person,0.9995;crowd,0.0160	('Topic_31', 0.0083021659055465824)	('Topic_121', 0.0081847038634376024)	('Topic_85', 0.0080363289988294138)	('Topic_36', 0.0079973065930214679)	('Topic_32', 0.0079714662429109396)
http://instagram.com/p/BLEWY0PhWcR/?tagged=remedy	grass,1.0000;outdoor,0.9997;motorcycle,0.9959;bicycle,0.9862;parked,0.9605;grassy,0.4575;dirt,0.3261;lush,0.1991	('Topic_13', 0.14674898462151414)	('Topic_66', 0.05289783813085961)	('Topic_117', 0.023181324614026961)	('Topic_88', 0.018596039472146459)	('Topic_84', 0.010177185799531519)
http://instagram.com/p/BLD1_SvDf5R/?tagged=remedy	outdoor,0.9993;grass,0.9967;tree,0.9947;person,0.9687;day,0.1108	('Topic_95', 0.033564124178506946)	('Topic_69', 0.033434612924015415)	('Topic_20', 0.017077725357286744)	('Topic_4', 0.016571001138503457)	('Topic_86', 0.011805390354731864)
http://instagram.com/p/BLEc6YUDg3W/?tagged=remedy		('Topic_31', 0.0083021659055465824)	('Topic_121', 0.0081847038634376024)	('Topic_85', 0.0080363289988294138)	('Topic_36', 0.0079973065930214679)	('Topic_32', 0.0079714662429109396)
http://instagram.com/p/BLE_EJdA7zH/?tagged=remedy	outdoor,0.9550	('Topic_31', 0.0083021659055465824)	('Topic_121', 0.0081847038634376024)	('Topic_85', 0.0080363289988294138)	('Topic_36', 0.0079973065930214679)	('Topic_32', 0.0079714662429109396)
http://instagram.com/p/BK-dEpNghD8/?tagged=sniffling	computer,0.9650;electronics,0.6758	('Topic_31', 0.0083021659055465824)	('Topic_121', 0.0081847038634376024)	('Topic_85', 0.0080363289988294138)	('Topic_36', 0.0079973065930214679)	('Topic_32', 0.0079714662429109396)
http://instagram.com/p/BG49v3jNgNf/?tagged=sniffling	NONE	('Topic_31', 0.0083021659055465824)	('Topic_121', 0.0081847038634376024)	('Topic_85', 0.0080363289988294138)	('Topic_36', 0.0079973065930214679)	('Topic_32', 0.0079714662429109396)
http://instagram.com/p/BLHyBOPB69a/?tagged=rehab	man,0.9971;person,0.9898;outdoor,0.9189	('Topic_106', 0.024533709488904584)	('Topic_32', 0.013578370951318463)	('Topic_71', 0.012519093237405075)	('Topic_48', 0.01234123177556189)	('Topic_4', 0.012332423780680267)
http://instagram.com/p/BLGmndFhR40/?tagged=rehab	outdoor,0.9998;building,0.9996;house,0.8963;old,0.6162;stone,0.1645	('Topic_77', 0.060026706267454287)	('Topic_1', 0.022181605386225735)	('Topic_6', 0.021752124508025272)	('Topic_106', 0.01667993926257701)	('Topic_48', 0.016578945397553356)
http://instagram.com/p/BLGS7BvBqW7/?tagged=rehab	grass,0.9984;person,0.9545;sport,0.9238;athletic	('Topic_131', 0.079884171898723016)	('Topic_135', 0.018451022033557887)	('Topic_94', 0.017979207084776832)	('Topic_148', 0.011240618284147939)	('Topic_31', 0.0074460568466932237)
http://instagram.com/p/BLG8lHAguL0/?tagged=rehab	sky,0.9980;outdoor,0.9943	('Topic_31', 0.0083021659055465824)	('Topic_121', 0.0081847038634376024)	('Topic_85', 0.0080363289988294138)	('Topic_36', 0.0079973065930214679)	('Topic_32', 0.0079714662429109396)
http://instagram.com/p/BLHkNGmADOa/?tagged=rehab	tree,0.9998;outdoor,0.9991;grass,0.9964;park,0.8052	('Topic_54', 0.029225268401679039)	('Topic_0', 0.023777341723208133)	('Topic_66', 0.023705616897590705)	('Topic_148', 0.016969438320009484)	('Topic_146', 0.012864839835635555)
http://instagram.com/p/BLL3FWsjxEN/?tagged=sick	person,0.9273	('Topic_31', 0.0083021659055465824)	('Topic_121', 0.0081847038634376024)	('Topic_85', 0.0080363289988294138)	('Topic_36', 0.0079973065930214679)	('Topic_32', 0.0079714662429109396)
http://instagram.com/p/BLG2r-RAJgp/?tagged=arthritis	person,0.9990;outdoor,0.9957	('Topic_31', 0.0083021659055465824)	('Topic_121', 0.0081847038634376024)	('Topic_85', 0.0080363289988294138)	('Topic_36', 0.0079973065930214679)	('Topic_32', 0.0079714662429109396)
http://instagram.com/p/BLHgiP3jcie/?tagged=arthritis	person,0.9980;woman,0.9713;indoor,0.9576;hair,0.4482;pretty,0.2998	('Topic_80', 0.022423893222482238)	('Topic_64', 0.022168861573418394)	('Topic_74', 0.017209198679201201)	('Topic_130', 0.016955538631526771)	('Topic_104', 0.016935590911768002)
http://instagram.com/p/BLGwF4SBod7/?tagged=arthritis	plant,0.9873;leaf,0.4465	('Topic_31', 0.0083021659055465824)	('Topic_121', 0.0081847038634376024)	('Topic_85', 0.0080363289988294138)	('Topic_36', 0.0079973065930214679)	('Topic_32', 0.0079714662429109396)
http://instagram.com/p/BLGElPnD2tX/?tagged=arthritis	businesscard,0.3286	('Topic_31', 0.0083021659055465824)	('Topic_121', 0.0081847038634376024)	('Topic_85', 0.0080363289988294138)	('Topic_36', 0.0079973065930214679)	('Topic_32', 0.0079714662429109396)
http://instagram.com/p/BLHEj1lgsRn/?tagged=arthritis	person,0.9974;wall,0.9780;posing,0.9672;indoor,0.9409;standing,0.9129	('Topic_31', 0.0179768230612086)	('Topic_146', 0.017681987550517749)	('Topic_126', 0.017059640498659403)	('Topic_127', 0.01656954485062552)	('Topic_70', 0.016035841763005855)
http://instagram.com/p/BLHWxqSAthf/?tagged=arthritis	outdoor,0.9910;colorful,0.9849;person,0.9427;colored,0.4774;bright,0.3272;decorated,0.2716	('Topic_43', 0.036829056819326376)	('Topic_130', 0.026549630749631962)	('Topic_101', 0.021520520271449052)	('Topic_25', 0.020625938887025186)	('Topic_18', 0.019956046252089722)
http://instagram.com/p/BLH3AENgLK9/?tagged=arthritis	plant,0.9835;leaf,0.9398;fern,0.8394	('Topic_129', 0.047421189172571668)	('Topic_104', 0.012736653405700493)	('Topic_18', 0.011130110539612763)	('Topic_31', 0.0078508413623481401)	('Topic_121', 0.0077397648229020942)
http://instagram.com/p/BLcVtNXjwjb/?tagged=groggy	birthday,0.9547;person,0.9017	('Topic_31', 0.0083021659055465824)	('Topic_121', 0.0081847038634376024)	('Topic_85', 0.0080363289988294138)	('Topic_36', 0.0079973065930214679)	('Topic_32', 0.0079714662429109396)
http://instagram.com/p/BL6BCVAhkga/?tagged=wrist	person,0.9884;watch,0.9803;hand,0.5642	('Topic_39', 0.030659466330950919)	('Topic_41', 0.01850063004987974)	('Topic_65', 0.012513827142146274)	('Topic_40', 0.012170313902585977)	('Topic_70', 0.011739079453585053)
http://instagram.com/p/BL37Nc4DE1q/?tagged=wrist	watch,0.9569;indoor,0.9156	('Topic_31', 0.0083021659055465824)	('Topic_121', 0.0081847038634376024)	('Topic_85', 0.0080363289988294138)	('Topic_36', 0.0079973065930214679)	('Topic_32', 0.0079714662429109396)
http://instagram.com/p/BLws86XAjkn/?tagged=swollen	floor,0.9851;person,0.9599;indoor,0.9576;standing,0.8276	('Topic_146', 0.018593659871497099)	('Topic_94', 0.017979207084776825)	('Topic_107', 0.016638754922744584)	('Topic_36', 0.012901454284508488)	('Topic_32', 0.012878278559276)
http://instagram.com/p/BLvwMhbgHwl/?tagged=swollen	person,0.9995;indoor,0.9844;laying,0.6933;abstract,0.5224;close,0.2363	('Topic_105', 0.026874496340723898)	('Topic_95', 0.022668267714170704)	('Topic_103', 0.022241438401346725)	('Topic_27', 0.016988842070284834)	('Topic_80', 0.016975964990314125)
http://instagram.com/p/BLw3oG1Fg9_/?tagged=swollen	person,0.9999;indoor,0.9883;sitting,0.9402	('Topic_101', 0.03107048461945576)	('Topic_30', 0.0242568620113232)	('Topic_54', 0.012693265181104555)	('Topic_118', 0.011810634543288534)	('Topic_31', 0.0078508413623481401)
http://instagram.com/p/BLCthtkgPQR/?tagged=stomach	person,0.9703;woman,0.9392;phone,0.9083;cellphone,0.8869;beautiful,0.2509	('Topic_135', 0.072025625760598289)	('Topic_36', 0.034060591439887551)	('Topic_60', 0.022253846957985834)	('Topic_14', 0.017575194451088863)	('Topic_86', 0.011805390354731861)
http://instagram.com/p/BKwhW-BgByX/?tagged=resting	person,0.9903;outdoor,0.9896;water,0.9537;vessel,0.9178;bathtub,0.8527	('Topic_65', 0.10390146730976123)	('Topic_31', 0.028872679525544839)	('Topic_76', 0.017346895047192518)	('Topic_38', 0.016416727373873063)	('Topic_101', 0.01167984405673279)
http://instagram.com/p/BK018BBDQTq/?tagged=resting	person,0.9994	('Topic_31', 0.0083021659055465824)	('Topic_121', 0.0081847038634376024)	('Topic_85', 0.0080363289988294138)	('Topic_36', 0.0079973065930214679)	('Topic_32', 0.0079714662429109396)
http://instagram.com/p/BK42qroDaxD/?tagged=resting	NONE	('Topic_31', 0.0083021659055465824)	('Topic_121', 0.0081847038634376024)	('Topic_85', 0.0080363289988294138)	('Topic_36', 0.0079973065930214679)	('Topic_32', 0.0079714662429109396)
[truncated: 94,992 more rows]
