# Supplementary material for: #Healthy Selfies: Exploration of Health Topics on Instagram
Source: JMIR Public Health Surveill. 2018 Jun 29;4(2):e10150. doi: 10.2196/10150 (PMC6045785; doi:10.2196/10150)
Supplement: Multimedia Appendix 1 [file publichealth_v4i2e10150_app1.zip › instagram_health/README.txt]

posts.csv: This is the main dataset file. The first column is the URL of the Instagram post.
  The second column is the set of image tags extracted by the Microsoft computer vision API.
  Each tag is separated by a semicolon. A numeric confidence rating follows each tag.
  The last five columns are the five most probable topics for the post, as learned by
  the topic model. Each column contains a pair of a topic ID (corresponding to the same
  topic IDs in topics.csv) followed by its probability for that post.

topics.tsv: The descriptions of all 150 topics. The first column is the topic ID. The second
  column is the list of top hashtag words. The third column is the list of top caption words.
  The fourth column is the list of top image words. The fifth column is the annotator-assigned
  name of the topic (or [NONE] if it was not given a name). The sixth column is the list of
  annotator-assigned categories (comma-separated if more than one, or [NONE] if zero).

keywords.txt: The set of 269 keywords used to search for posts.
