# Supplementary material for: #Healthy Selfies: Exploration of Health Topics on Instagram
Source: JMIR Public Health Surveill. 2018 Jun 29;4(2):e10150. doi: 10.2196/10150 (PMC6045785; doi:10.2196/10150)
Supplement: Multimedia Appendix 1 [file publichealth_v4i2e10150_app1.zip › instagram_health/topics.tsv]

Topic ID	Hashtags	Caption words	Image tags	Name	Categories
0	instagood fitness instadaily fitfam healing saturday beautiful friends happiness sundayfunday free wow headache instalove remedies book weekend breathing aching	today morning ll night week make end happy full pretty face perfect job link give saturday forever open bit	smiling breakfast orange black park lush city yellow half nature toilet pan step curtain tray walkway couple crab melon	[NONE]	[NONE]
1	healthy fun follow picoftheday black heart medicine work photography day nofilter girl kids potd children mri laugh repost morning	ll check order working good free normal shows date test send saturday size light visit number break inside quality	indoor crowd tree cluttered stone blur old palm silhouette fireplace sunglasses colorful rayfilm x graffiti windmill climbingframe public echinoderm	[NONE]	[NONE]
2	healthy vegan food healthyfood plantbased vegansofig vegetarian foodie instafood eatclean dinner glutenfree cleaneating veganfoodshare delicious foodporn veggies veganfood whatveganseat	chicken dinner eat soup rice salad meal garlic cheese delicious made food sweet eggs breakfast yummy beans pepper potato	meat dish vegetable meal containing piecederesistance cooked bowl sauce toppings saute stew tomato pan salad broccoli pasta rice lunch	FOOD (HEALTHY / SPECIAL DIET)	DIET
3	vitamins health wellness energy vegan detox nutrition supplements guthealth natural weightloss holistic arthritis digestion antioxidants immunesystem thyroid minerals glutenfree	health system body immune vitamin healthy benefits helps natural vitamins gut digestive minerals inflammation acid liver foods function high	beverage vegetable indoor fresh plant arranged plastic fruit different fruitdrink orange sliced white drinking bowl counter cucumber carrot empty	VITAMINS/SUPPLEMENTS	DIET,ALTERNATIVE
4	followme vegan halloween instagram killing fun vegetarian scary lit exhausted sickness animals antibiotics creepy medicine stroke heartdisease white illness	people eat don world make food meat vegan animals years animal stay huge absolutely living place means fact isn	several outdoor wall tree colored breakfast dirt sign bowl grass garden sale overlooking donut cat construction squirrel fork custard	[NONE]	[NONE]
5	gains picoftheday fitfam fall selfie nature pain pretty protein blackandwhite exhaustion followforfollow canada insta change vancouver light night likeforlike	life real find part human free world making quality beauty black entire future made fake taking forward food fall	sky plant black floor window dessert lying couple bite day egg screen potato stair maple beech cut walking surfing	[NONE]	[NONE]
6	art codeine instadaily lean eyes vision nature glasses lasik work purple nyc prescription toronto autumn streetwear trap cali smoke	ll eye amazing eyes check glasses vision page part cool wear lasik wearing give anymore step stop visit company	close floor black glasses shore old accessory river desk lake cloth tan furniture bicycle walkway bite arthropod female background	[NONE]	[NONE]
7	follow friends picoftheday nofilter smile fun pills green instagram miserable instalike home flowers battling cramps pill pink day chill	good today wait link makes weekend happy game cute picture tomorrow miss ready likes omg favorite place play guys	sky laying green soup hat bedclothes dirt looking cloth coffee sidewalk sitting swimming kitchenappliance playground deer buck arthropod cave	[NONE]	[NONE]
8	emergency fire motivation burning firefighters paramedic ems firefighter crossfit ambulance firedepartment rescue firehouse medic firedept firefighting home firetruck photo	post check fire photo give chiefmiller page facebook visit end safe stay tag snapchat twitter direct house youtube pictures	transport way red road dark fireplace street truck car lit fire engine parked air smoke outdoorobject vehicle trailer airplane	EMERGENCIES	[NONE]
9	model body sexy beautiful hot fit beauty muscles style photoshoot bikini legs photooftheday followme photographer curves jaw selfie squat	beautiful love amazing wow gorgeous girl sexy nice omg stunning absolutely beauty babe great cute ass lady awesome wonderful	beautiful clothing woman lady female swimsuit pretty dress underwear cellphone board monitor trouser prepared field squash cloud assorted succotash	MODELING / BODY IMAGE	[NONE]
10	adventure travel cold hiking freezing explore outdoors mountains fall wanderlust hike october autumn landscape snow roadtrip breathing camping blisters	fun trip cold time place day head early evening mountain making san end wanted view park pretty hike guess	nature hillside mountain highland hill rock overlooking canyon rocky distance valley land slope background plain dry promontory blacktop ravine	OUTDOOR ACTIVITIES	[NONE]
11	instagood fitness health love family fall instagram work fit halloween puke goodvibes instadaily october vomit sickness fever ouch mylife	sick back family today home life year finally lot favorite hope full make nikki longer owner sister house eating	white ground bed blue dog room lady hat wave dirty blur kitchenappliance cement brick furniture tree tiled sweet rug	[NONE]	[NONE]
12	running run runner training cardio fitness fit exercise marathon sore triathlon blisters halfmarathon cycling strength ocr justdoit bike nike	run running today race marathon walk miles mile finish half year end ran ve proud km feeling started yesterday	ground person way grass day wood several wooded forest dirt bunch watersport night set area same path trail mounted	EXERCISE (RUNNING / CARDIO)	EXERCISE
13	insurance sick cars car likeforlike instagram bike cool emergency speed awesome badass followme thirsty auto luxury followforfollow accident motorcycle	car man follow likes shit top bro bottom yeah nice ride good bike lol damn cool put wow tag	parked transport car curb road van old vehicle red trunk dirt bicycle roof parking trailer truck motorcycle scooter blue	AUTOMOBILES	[NONE]
14	fitfam fitspo bodybuilding girlswholift fit gym gymlife fitnessmotivation gains instafit motivation workout fitnessaddict fitlife fitspiration iifym squats girlswithmuscle muscles	youre text join page message number great clothing team brand guys post wow rep gym profile awesome account body	indoor woman meat floor female sport swimsuit cellphone underwear mirror preparing snackfood exercisedevice barbell door salad kitchen net filled	EXERCISE (GYM / BODY BUILDING)	EXERCISE
15	happy dubai photooftheday instagood lol photography mydubai diabetes losangeles viral fashion fun uae followforfollow chicago truth calm performance fitbit	full health october live world join pm free event find share party open ready watch online top truth saturday	woman dish people plant ceiling screenshot black scene same cluttered cloth staring step area pulling castle pole rider leather	[NONE]	[NONE]
16	beard gay instagay selfie gayboy boy chest recovery handsome addiction cute men man sober gayguy sexy sobriety bearded hot	don back today head give week tag follow hope make photo post stand recovery posts kind super perfect working	man posing outdoor spectacles wall dog male finnedfish carseat fish seat glasses spiny bag soft scene stair sandy microphone	SEXUALITY / GENDER (MALE HOMOSEXUALITY)	[NONE]
17	insomnia bedtime workout art selfie rest night natural sleepy amazing relax bed drained cantsleep ugh groggy photographer nosleep nomakeup	sleep night bed hours time back asleep sleeping make nights long minutes hour fall tired woke room phone slept	indoor lying bedclothes smiling pillow blanket sofa bedroom glasses cloth electronics high head bar remote nightsky grill eyepatch door	SLEEP / INSOMNIA	SLEEP
18	wrist fashion luxury watch watches style mensfashion watchporn timepiece gold time menswear watchaddict menstyle classic watchgeek wristgame wristporn instawatch	great nice watch shot wow awesome love friend amazing price likes top sale perfect details bro box fast buy	posing black outdoor ground colored wooden suit park glasses holding watch bright colorful gauge chain sand hanging walkway knife	FASHION	[NONE]
19	breathing ill style uk trippy awesome chill drugs london pill followforfollow loveit cool contagious creative goodmorning music blue woman	love good nice awesome pic morning great cool show man sweet sunday guys hey bed wanna lovely guy weekend	person standing white nature staring dark mountain shirt goggles diningtable scene set waterfall covered diningroom microphone perched colorful long	[NONE]	[NONE]
20	blackandwhite strong follow recover loveyourself sleepy live exhausted pretty swag igers design instamood drowsy vintage puke nap igdaily exercise	back feel things people life work feeling bit thing lot literally start single tired put past giving happen month	person white mammal standing forest hat wooded living green girl pictureframe shirt sleeping headdress spring hotel citrus cage tray	[NONE]	[NONE]
21	medicine doctor nurse surgery medical medstudent hospital medschool doctors surgeon premed medicalschool medicalstudent futuredoctor nursing science anatomy dentist university	doctor medical surgery patients patient hospital medicine doctors school disease heart case due treatment study removed common rare happen	posing indoor plastic room wearing screenshot suit arthropod invertebrate shop ear lobster couple eating weapon businesscard necktie concertband doorway	HEALTHCARE	HEALTHCARE
22	love travel happy party tired houston sinus spring dallas socialmedia instatravel tea blessed dizzy airport musicislife radio sky coffee	love october friday sleep houston fun day lunch cousin life lol time beautiful didn house night texas lot morning	meal dish drink breakfast plate table hat containing diningtable sushi restaurant items piecederesistance friedrice vessel porcelain opened full keyboard	[NONE]	[NONE]
23	acupuncture health wellness healing holistic yoga chinesemedicine medicine tcm natural massage herbs healthyliving remedies holistichealth meditation cupping naturopath alternativemedicine	health medicine healing acupuncture natural herbal symptoms herbs chinese heal treat treatment including traditional years cure wellness powerful root	indoor red animal food forest drink arranged wood wooden ceiling shelf abstract sea clothes music lined bottle orange sushi	ALTERNATIVE MEDICINE	ALTERNATIVE
24	fall life fitness picoftheday amazing green body sunday london hope happy hair uk girls free stomach neck tuesday mentalhealth	free find buy time products home back message order money online product today pay company call purchase offer send	group indoor several smiling little dark grass orange computer dressed gallery setting fries handwear covered bowedinstrument team fireworks cloth	[NONE]	[NONE]
25	handmade skull etsy jewelry heal halloween healing etsyshop peace crystals yoga etsyseller gift heart crystal throat hippie necklace shoplocal	made shop perfect stone eye great shipping ring time silver store gold win sale gift items pay black item	decorated colored different several colorful various spectacles variety accessory wall items chocolate sliced locket sweet colors necklet doughnut spoon	ART / JEWLERY	[NONE]
26	cancer memes meme dankmemes edgy autism anime lol filthyfrank dank cringe lmao funny triggered fnaf papafranku furry weeaboo harambe	shit ass fuck follow lmao tho real bitch fucking page dude guy haha check nigga dick big ain smh	posing indoor person sign domesticcat several different hand sale sunny phone book child trash silver pipe fish subway swing	[NONE]	[NONE]
27	love faith hope god peace strength blessed jesus heal pray healed healing thankful prayer joy grateful family trust inspire	god amen bless life jesus lord heart give strength pray people faith things blessed man christ trust thankful peace	outdoor meal laying pretty plant day man several standing mountain scene nightsky orange high pier militaryuniform eating opened soil	SPIRITUALITY (RELIGION / CHRISTIANITY)	[NONE]
28	rehab recovery injury crossfit ankle knee physicaltherapy athlete strength sports mobility physio movement football crutches pt personaltrainer physiotherapy rehabilitation	knee ankle injury foot pain recovery leg training hip surgery sports injuries feet shoulder muscle ouch bone physical movement	floor people outdoor feet sport ceiling wall field shoes indoor red decorated footwear park ground underpants tree sock gear	INJURIES / REHABILITATION	BODY
29	health life physical inspire dedication workout nevergiveup passion motivate vision mindset hardwork success freedom workhard motivated power mental grind	life people things work find change working living start family proud journey job young lives person forward helping story	posing people indoor person same fresh cooked lady shoes open eating book distance various tomato items surrounded team saute	INSPIRATION	[NONE]
30	sunscreen love sun nofilter summer beauty sunburn viral beach organic follow australia sunshine gainpost exhausted tan lit dance change	hair sun sunscreen light free pretty face side city hand spf cut blue doesn making wearing color monday union	posing shore sky beach sitting hairpiece headdress sand set swimming tool couple nature working flock umbrella arch car trackandfield	TANNING / SUNBURNS	BODY
31	inspiration selflove happiness recovery positivity positivevibes loveyourself heal hope positive motivation selfcare love mindfulness mentalhealth change grateful wellness quote	life things live past true grateful time living mind people fear journey remember strength lives years times positive changed	indoor posing sky rock garden water mountain bushes clouds can people coming remote gravestone pencil dumpling reef polar	INSPIRATION	[NONE]
32	love motivation anxiety inspiration happy depression life girl dreams death peace quotes emotional happiness real emotions contagious challenge single	life people feel person dont real true thing thought understand makes thoughts friends happen happened moment kind doesn matter	outdoor indoor nature plate sunglasses female looking window pictureframe tiled book mirror writingimplement left enjoying alcohol surfing snake trafficlight	INSPIRATION	[NONE]
33	love selfie girl friends sore october halloween swollen tired legs happy hospital work rest snapchat pink live sickness crutches	back side left hands hand week ll big rest times longer hurt part arm walking walk swollen middle looked	posing staring man meal field feet old headdress footwear shoes friends sushi legs vintage light flying wire porch shop	[NONE]	[NONE]
34	foodporn foodie food instafood yummy delicious foodphotography foodgasm foodstagram cravings eeeeeats yum foodblogger foodpics feedfeed hungry foodlover appetite eat	food good make love likes delicious yum yummy amazing weekend blog chicken favorite due great recipe sunday omg easy	dish meal meat piecederesistance plate sliced table piece containing arranged snackfood pasta eaten barbecue fries curry cup hotdog scrambledeggs	FOOD	DIET
35	healthy cold photography tired nofilter detox flu organic healthylifestyle green insomnia healthylife exhausted kids alcohol goodmorning healthyliving cleaneating cure	good made bad don free things stuff care weeks half thing bit find taking visit stop info air worth	close standing spectacles people drink meal different container necktie pan blurry invertebrate hard weapon wrapped silver vendingmachine brass drawing	[NONE]	[NONE]
36	workout exercise motivation training fit fitspo strong bodybuilding gym cardio determination train lifestyle getfit diet eatclean fitnessaddict healthy cleaneating	love amazing awesome great body girl goals inspiration wow fitness give inspiring motivation follow progress health damn strong stay	beautiful person standing lady female clothing swimsuit underpants phone floor pretty underwear office meal meter chowmein auditorium flock farmmachine	EXERCISE	EXERCISE
37	love anxiety lgbt gay happy depression recovery pride transgender fat meds bisexual lesbian pansexual selfharmmm ugly lgbtq hope equality	people don shit give doesn makes post ve hate dont support isn woman sad wrong true understand literally agree	posing wall people plant blue red rock clothing fabric forest paper television scarf sun lagomorph equipment smoothie stationary electronic	SEXUALITY / GENDER (MALE HOMOSEXUALITY)	[NONE]
38	workout girl killing selfie red blood woman hair eat uncomfortable man sick throat hurts vomit death govegan truth black	make time give year baby bad long shit heart dead dairy lots thing death weeks born birth mine making	person white variety nature bed wooden water rock domesticcat shop boy helmet pond fireplace distance river aquaticbird hat playground	[NONE]	[NONE]
39	essentialoils natural organic wellness holistic doterra aromatherapy allnatural momlife chemicalfree respiratory remedies oils colds cough naturalremedies flu lavender peppermint	oil oils essential blend drops cold lavender peppermint support respiratory breathe natural helps lemon drop bottle healthy chest nose	several food hand mammal soup drink baby wood holding beer grass group counter bed empty coffeecup lined wine cheese	NATURAL REMEDIES / OILS / EXTRACTS	ALTERNATIVE
40	pounds fun amazing beautiful cool money hacking awesome intense relaxing business breathing allergy technology breathe wow future class iphone	don make photo doesn stop makes awesome link night reason belly idea end point read thing important button chance	outdoor hand desk computer cluttered sitting lush shirt keyboard laptop electronics cooking board area plastic railing horse sauce desktop	[NONE]	[NONE]
41	chronicillness spoonie chronicpain invisibleillness fibromyalgia arthritis autoimmunedisease butyoudontlooksick chronicfatigue lupus spoonielife pots autoimmune fatigue depression crohns dysautonomia illness cfs	pain hope feel ve chronic don bad time day illness years disease girl glad things positive symptoms meds hoping	posing mammal wall bed seat hat hand domesticcat close sofa newspaper outdoor clouds restaurant receipt abstract red device coat	CHRONIC ILLNESS	CHRONIC
42	cancer cure chemo breastcancer cancersucks breastcancerawareness pink chemotherapy fuckcancer hope support awareness fight charity cancerawareness cancersurvivor survivor october women	cancer breast awareness month pink support women chemo fight family cure october treatment fighting donate share diagnosed research money	group standing people beautiful crowd little girl wearing white pink hairpiece businesscard toy baby chair appliance hospitalroom lamp lawn	CANCER	CHRONIC
43	iphone smile instagram photooftheday instadaily fun night instalike blackandwhite burning intense sunburn green power iphoneonly india face picture party	ve real call friends year days coming iphone miss bring weekend bad made super set rest note isn play	food crowd night cluttered light building variety decorated lined staring plant computer purple display team tiled bright thing chair	[NONE]	[NONE]
44	inspiration goals healthy doctor smile sunday fitlife blood funny girl loveit doctorwho fitgirls repost summer workinprogress fitgirl bossbabe party	love good day happy nice cool great amazing thought perfect die moment pictures left room ich yay lovely das	indoor people several woman colored wooden city older lake spoon curtain comet floating automaton purple autoracing produce root tractor	[NONE]	[NONE]
45	beautiful cold work love coffee saturday winter sun morning breakfast good sweet holiday fatigue warm sunrise early sunlight goodday	today day cold check follow good cool call amazing book comment learn wow link instagram stuff sweet appointment friend	beverage plant dessert wooden street surrounded sunglasses scene sunset field lake stew sun crowd highway clothes river pastry donut	[NONE]	[NONE]
46	health fitness water cramps dehydration fit energy dehydrated fluids love hydration sleep mood hydrate life feet red ankle pain	water body blood helps drink energy reduce drinking increase heart pressure muscle prevent flow plexus benefits oxygen high dehydration	food floor red beverage breakfast laying surrounded purple shore highway sidewalk hand male drinkingwater variety eyepatch doll clear dress	ENERGY / HYDRATION	EXERCISE
47	health love peace smile instadaily orangecounty hurts follow california momlife losangeles recover au oc medication laugh ua aum tuskegee	today work live link bio special brain taking years start bad city magic state learn classic contact full favorite	people outdoor plant dish man green plastic drink light blender high office display powerline coffeemaker lap stainless wildcarrot cauliflower	[NONE]	[NONE]
48	beautiful art beauty neck love gorgeous sweet model perfect fresh pretty burning hair throat lovely female natural cute stunning	amazing great don time post page day lovely neck side super find women good guys head close enjoy light	outdoor beautiful close lady different ground bite cat chair wave horse pile beach sand house junglegym bottle basket apricot	BEAUTY	[NONE]
49	caffeine coffee coffeelover coffeeaddict coffeetime coffeeholic hot drink cafe coffeegram instacoffee tea latte coffeelove coffeelife coffeelovers coffeeoftheday espresso morning	coffee day tea today love drink cup hot green feeling sunday caffeine fresh favourite nice latte white drinking monday	beverage food coffee table drink coffeecup breakfast pastry dixiecup doughnut cup plate chocolate soup donut mug tableware tea preparing	CAFFEINE	DIET,SUBSTANCES
50	love emergency life pain photography california support water storm fun rain hurricanematthew hurricane weather severe miami relief boyfriend stroke	person ll time hurricane call face hospital hard storm home stay fast check spot arm side remember haiti emergency	close spectacles people cloudy field white nature wood surrounded orange kitchenappliance hillside bed various couple messy setting yellow golf	EMERGENCIES (STORMS)	[NONE]
51	cute fashion happy follow instafit seasonal cool instagood instacool ideas clothes appointment instastyle fashionable followforfollow fashionblog followme boy fashiondaily	pretty ve hope time lot feeling leave miss real perfect sweet page stuff weekend haven fun face monday tomorrow	posing black drink spectacles sunglasses living wooden glass vegetable tree suit alcohol older cement harbor concrete narrow banana assorted	FASHION	[NONE]
52	poetry quotes pain words quote writer love writersofinstagram hurt writing poem thoughts poetsofinstagram heart poet soul feelings sad numb	love heart words world soul make life mind hurt give inside don smile girl wanted tears loved forget lost	wearing day mammal dark shore grass open plaque building abstract plant bathroom bicycle computer receipt silhouette sink document appliance	POETRY / QUOTES	[NONE]
53	love art brain gaming strep october ps black gamer autoimmune game quotes xbox playstation basalganglia travel videogames blue workhard	day check sucks today link ll pandas profile october find share month page facebook game click start real follow	wall ground green young wooded dressed lake coffee necktie clouds staring accessory bar blue game night diningroom jellyfish stereo	[NONE]	[NONE]
54	love fitness medicine life cold smile mri instadaily learning autumn nurse education jaw meds nike sunday ct people intense	day great amazing job good back left guys post makes work care working awesome happy check sign ago early	grass plant man sitting wearing family cat wooded close lined ocean eyes dressed dancer containing lit diningtable tomato military	[NONE]	[NONE]
55	fit health bodybuilding fitfam healthylifestyle nutrition instafit wellness fitspo vitamins kidney love healthcare nutrients inspiration minerals energy greens bodycare	amazing ve good life long full kidney today everyday easy years story support energy happy waiting news wonderful quick	outdoor white goggles beautiful fresh fruit sea toppings line pile striped dixiecup shirt stack stove pink crowded drawn pillow	[NONE]	[NONE]
56	hair ill longhair haircare haircut treatment creative haircolor hairstylist netflix appointment hairstyles shorthair style naturalhair london blondehair design hairstyle	good time man hope gonna pretty nice super place found page bottle post hashtag car shit clean mine school	dressed wearing hair young looking different girl colorful sauce day hat standing light sandy arranged vectorgraphics boy birthday gauge	HAIR	[NONE]
57	health nutrition recovery healing medicine heal clean healthylifestyle cleanse care strength pretty wellbeing red god healthcare model dieting feelgood	feel day days home big mind work body call daily ready year energy clear early natural human website thinking	outdoor group beverage coffee lying vegetable friends clothes sitting beautiful cloudy sport diningtable rug image empty plaque traffic booth	[NONE]	[NONE]
58	diabetes type diabetic inspiration wellness diabetesawareness insulin healthy strong diabadass bloodsugar recovering portrait lovelife typeonediabetes dlookslikeme community awareness warrior	ve blood life diabetes type sugar friends make high live low wanted month things family back happy find change	posing different man sitting spectacles sleeping glass line alcohol container sandwich grill cooking envelope girl metalware apple putting box	DIABETES	CHRONIC
59	catsofinstagram cat cute cats kitty kitten pet meow fluffy animal adorable catstagram pets puffy animals resting petsofinstagram baby instacat	feel hope poor baby glad aww cat hear rest sick ll feels sweet vet awww sweetie cats cute hugs	domesticcat mammal laying animal sleeping cat white rodent grey gray blanket basket lying rug wolf lynx fox penguin griddle	CATS	[NONE]
60	health thyroid healthy motivation goals inspiration hashimotos weightloss autoimmune bbg happiness life progress fitmom hypothyroidism autoimmunedisease girlswholift nutrition fitspo	weight body hard lost lose thyroid day gain don easy healthy start bodies time months stop lot past fat	standing beautiful dish sitting ground ceiling vegetable female light same cucumber pulling bench various rose hay dancer refrigerator gear	[NONE]	[NONE]
61	ear instagood photooftheday piercings piercing tumblr loveyourself selfie pierced bodymods girlswithpiercings tattoos snapchat stuffy eyes lipring teddybear navel earlobe	lol don man nice pretty ll work super shit picture ass hell bro hate gonna ouch coming ago catch	indoor outdoor goggles food seat lying can older hydrant agaric controlpanel hay ceramicware sashimi painted cheese accordion fountain stocking	BODY ART (PIERCINGS / TATTOOS)	[NONE]
62	makeup beauty mua makeupartist halloween lipstick skull makeupaddict lips anastasiabeverlyhills hudabeauty wakeupandmakeup dose eyebrows motd eyeliner makeupjunkie eyeshadow cosmetics	love makeup likes eyes omg eye beauty black hair gorgeous lips cool video halloween white products lip foundation dark	hair indoor beautiful cosmetic clothing hairpiece pretty mask doll toiletry pink bear shore cooker row something crosswalk castle	BODY ART (MAKEUP)	[NONE]
63	instadaily lasvegas fitness lifestyle newyork paris france indonesia malaysia america germany japan cough chest italy montreal girl recover instagood	nice face lol pic day hahaha yesterday water dont end days stay dan hey check relax giving simple credit	people posing indoor outdoor food young male clothing tree tower sidewalk concrete boat grill swimming scarf candle governmentbuilding pond	[NONE]	[NONE]
64	fitness physically love mentally family spiritually lifestyle photo likeforlike focus emotionally student share loveyourself community change stronger hardwork college	time don make change support world life ready cut put hair physically success focus money god visit lives difference	standing meal wall ceiling young food seat pretty sunglasses boy toy office soil lamp party scoreboard frisbee luggagecompartment insect	[NONE]	[NONE]
65	fitness relax wellness sleep life weekend spa insomnia arthritis bath bedtime dream food luxury friends chill lol resting ouch	day make put red years bath ago year hours products decided end break stop couldn read times found lots	indoor crowd colored hand bathtub toilet wall wooden bath vessel hillside fresh sink tub overlooking bedroom plastic bite waterbasin	[NONE]	[NONE]
66	fall autumn cold seasonal freezing winter pumpkin leaves orange instalike season weather sweaterweather snow rain red christmas seasons walk	great good fall fun morning sunday ll pretty winter night season enjoy favorite cute loved summer kids part real	outdoor day forest sunglasses park lush window grassy snow same brick bushes area eating looking slope laying glasses path	SEASONS	[NONE]
67	healthy vegan organic glutenfree eatclean cleaneating nutrition healthyfood paleo fruit breakfast dairyfree plantbased healthyliving healthylifestyle healthyeating vegetarian raw natural	coconut add cup water oil milk honey salt recipe ingredients juice banana minutes fresh bowl apple powder almond ginger	fruit dessert fresh sliced food plate table slice containing soup bowl square chocolate eaten arranged blender smoothie counter oranges	FOOD (HEALTHY / SPECIAL DIET)	DIET
68	heal healing energy meditation love spiritual soul mind spirit light meditate consciousness spirituality heart gratitude universe selflove reiki wisdom	energy healing body soul light life heart deep space love true hold world power moon peace move spiritual open	posing person fresh forest mountain mammal silhouette sunset sign distance glass stone bouquet beverage document plaque wooded wave proproot	SPIRITUALITY	[NONE]
69	love weekend followme body doctor inspiration autumn doctors ouch photo live memories dance saturday followforfollow seattle selfie bestfriend queen	love beautiful show girl awesome great fun loved lovely gorgeous time missed couple boys watch funny waiting dance excited	standing group dark day table tree bedclothes green dinner flat door concrete abstract house worktable swine ship banana crayon	[NONE]	[NONE]
70	sad flu aesthetics vaccines vaccine aesthetic tumblr hurting flushot organic vaccination vaccinate autism broken instadaily repost hurt fluseason bigpharma	flu vaccines vaccine people shot children don child vaccinated parents year research autism shots health kids doctors doesn immune	indoor hand black beautiful meal domesticcat screenshot holding lady carseat thing rock rain old bus foodprocessor frenchtoast drum bowling	VACCINATION	HEALTHCARE
71	exercise blackandwhite intense anxious october sunday nyc summer season tissues excited blonde twd thewalkingdead amc memories horror tv sundayfunday	ve mom season feel tonight feeling day yesterday care walking back days felt lost waiting dead thing times watching	black outdoor posing people seat counter night male watersport crab bridge oranges items skiing umbrella lawnmower	[NONE]	[NONE]
72	health headache headaches migraines stress detox fatigue allergies cramps energy fit chronic supplements organic positivity inflammation nausea symptoms fibromyalgia	body stress stomach headaches taking works headache helps years tea sleep water drink mood lower detox magnesium symptoms fatigue	woman food plant clothing white spectacles window fruitdrink half snackfood boat sliced pink outdoorobject orange bed sale sandwich sweater	PAIN (HEADACHES AND BODY ACHES)	CHRONIC
73	love health family nature losangeles lifestyle sad dizzy sun happy mental physical resting ouch gymlife regrann chill saturdaynight dog	care tonight link post crazy dogs hey kill left share baby small high profile live heard wonderful boost hours	black several orange mammal field sidewalk swimming text tree open sandy dog sale glass plain shade petting pointing minibar	[NONE]	[NONE]
74	love instagood smile selfie happy instagram beautiful october inspiration birthday summer girl picoftheday water hardwork night girls day headache	happy love birthday beautiful day enjoy wonderful year wait hope yay blessed special congratulations smile meet hear yesterday babe	posing wall person dish grass pretty hat painted sidewalk dressed restaurant light window office pair agave covered music salad	[NONE]	[NONE]
75	music metal vinyl guitar singer band dope la musician meds vinyljunkie lyrics records beats vinylcollection earache song skull uk	good music cool great play ll album pm song gonna stop band awesome won rock hot coming cover big	person group close woman mammal guitar clothes music bass bunch screenshot thing older bowedinstrument buildingmaterial rock wave broccoli bookshelf	MUSIC	[NONE]
76	nature sky beach sunset photography sun clouds ocean beautiful sea travel landscape blue trees photo summer view waves green	beautiful today nice beach happy day long cool time photo pretty picture shot fall beauty place perfect sun likes	clouds shore water sunset beach ocean cloudy nature sun sandy wave day watersport setting surfing sand shade turtle oak	PHOTOGRAPHY / NATURE	[NONE]
77	insurance health rehab realestate family home entrepreneur clinic architecture realtor nyc uk london florida appointment service tbt uae building	insurance care call health information free room service office school class local services planning house high center provide space	group stone room floor building boy house vectorgraphics living city screen conferenceroom residential apartmentbuilding tall counter kitchen blurry arch	BUSINESS / PROFESSIONS	[NONE]
78	acne fashion pills pimples tumblr vitamins blood nike squad medication style safe gold codeine live scars vintage makeup lean	skin white safe effective orders whitening made dark shipping message products contact supplement brand order product whatsapp worldwide spots	posing different close colored girl young sign surrounded footwear dress building hand laptop camera pictureframe saute writingimplement picnic sweetmelon	[NONE]	[NONE]
79	happy model follow blessed california film actor cute la movie actress sunday losangeles selfie viral motivate vertigo doubletap movies	ve time head ll healing true lol crazy film months hard part movie excited fruit mine hair fast left	posing sky different day crowd sliced boat carrying docked milk opened town cooking stadium poplar rain hood cactus hat	FILM	[NONE]
80	selfie migraines migraine ouch sick blue anxiety goodnight sleep blackandwhite likeforlike hungover migrainessuck happy blog irritated ibuprofen staystrong painful	pain migraine today feeling migraines days head headache morning work week bed hurts ice painful woke ear worse worst	close drink hair room dark decorated indoor carseat open sunset dishware pillow coat blur petting stack sleeping adult powerline	PAIN (HEADACHES)	CHRONIC
81	weightloss weightlossjourney fitfam wls transformation gastric wlscommunity weightlosstransformation gastricbypass bariatricsurgery fitspo vsgcommunity weightlossmotivation vsg losingweight bariatric weightwatchers rny weightlosssurgery	amazing congrats great good weight ve work ll lbs proud job girl awesome wow lol congratulations journey started back	dish standing indoor meat meal pan eaten smiling container different tray vegetable baked carseat bean butter device risotto canyon	WEIGHT LOSS	DIET,EXERCISE
82	happy fitness gym selfie beautiful weekend saturday work blackandwhite cut purple life colour bored blessed kawaii puffy body sundayfunday	day today week wait don tomorrow start pretty big perfect weeks excited nice working happy add price st rm	plant wearing colored way dressed hand stone animal pretty lit square kitchenappliance tableware office trouser candle striped dinosaur paving	[NONE]	[NONE]
83	beauty art tattoo nose eyes eyebrows instadaily brows photography lips microblading clinic blueeyes skeleton healed forehead training face skin	love back today pretty hair eyes month set days wait wanted touch natural left special absolutely miss top process	close wearing hair eyes blue cosmetic young headcovering necktie child store weapon friends tattoo mask box cellphone meter hay	[NONE]	[NONE]
84	fitness art pain exercise photography family sick good instadaily october fire illness weekend australia cold artist killing feeling recover	day time week sunday work started saturday full make start gotta pm bio weather hear feeling forget wanted guess	person staring wearing soup way lush various several yellow ceiling gun arm box businesscard surfing pool many softdrink whitegoods	[NONE]	[NONE]
85	workout fitness gym fit exercise fitfam fitnessmotivation fitlife gymlife goals healthy fitnessjourney fitspo sweat sore noexcuses fitspiration legday muscles	week day workout work good gym hard ve today start days working long workouts weeks plan legs hour felt	posing wall woman vegetable smiling spectacles sport plastic little text pictureframe cut fabric seated teargas hydrant compass cross aerie	EXERCISE (GYM / FITNESS)	EXERCISE
86	fitness follow selfie lungs lovelife sore hungover california igers miserable big burning progress community stoner clouds doubletap instalove headache	day time didn today thought made thing bad needed ll knew couldn start work put long worth wasn job	day staring sunglasses smiling beautiful blue goggles night outdoorobject beach stove accessory alcohol spring pan playground grassy stack pier	[NONE]	[NONE]
87	art artist painting design artwork paint creative drawing abstract color graphicdesign contemporaryart graffiti pills streetart portrait illustration dope artistic	amazing back great art fun good follow hand painting created picture incredible lovely life creative morning evening details profile	close group colorful orange sign painted colored drink painting graffiti abstract gallery controlpanel pen chicken radish column marker calamus	ART	[NONE]
88	pollen flowers honey flower bees hives bee garden macro autumn canon spring savethebees intense local insect plants australia yellow	honey bee great beautiful pollen work bees cool put flowers local follow happy picture grow garden year ready wild	flower grass dirt green outdoorobject jumping bouquet wood yellow air insect leaf helmet doing bicycle board riding trick house	POLLENATION / HONEY	[NONE]
89	spine pain chiropractic backpain muscles smile yoga life back massage rehab headache posture strength pilates healthyliving chiropractor stretch headaches	back pain spine neck important lower shoulder core stretch spinal forward problems movement leg top floor posture muscles issues	wall animal group floor sky posing woman red water wooden living tableware tied furniture box hall pencil megaphone hair	MUSCULOSKELETAL HEALTH	BODY,CHRONIC
90	fitness gym life muscle crossfit steroids photography california natty powerlifting physique gainz weightlifting strongman lift instagram doyouevenlift painkillers anxious	time people make love home things making long bring rest walk live hard forward mom family gave born small	man person different outdoor goggles bunch sofa cellphone room shoes cut riding candle preparing coffeecup fries mouse filled birthday	[NONE]	[NONE]
91	sick hospital surgery strong pain funny smile pneumonia blessed goodvibes recovering exhausted sleep cure wellbeing live slay painkillers daily	hope prayers love sending praying recovery strong good stay hospital lots god speedy girl surgery glad vibes family bless	posing bed spectacles room baby blue little ground boy family hospitalroom blanket table sofa highland scarf megalith gamblinghouse making	HOSPITALIZATION	HEALTHCARE
92	recovery anorexia edrecovery eatingdisorder ana eatingdisorderrecovery edwarrior ed anorexiarecovery prorecovery foodisfuel recover recovered recoveryisworthit anarecovery recovering strongnotskinny bulimia edfamily	day ve today hope eating feel recovery don proud strong eat food lot lunch bad tomorrow stay girl ate	plate meal vegetable breakfast table sliced containing dish eaten snackfood meat bowl slice fruit dessert coffee cup bread piece	EATING DISORDERS	DIET,MENTAL
93	weightloss diet healthy dieting fitfam weightlossjourney food healthyeating fitness exercise healthyfood progress healthyliving healthychoices slimmingworld sw slimmingworlduk losingweight fooddiary	week back days morning tonight weeks healthy don bit weekend didn lot tomorrow cool making night half mine small	meat meal table breakfast dinner piecederesistance cup plate potato egg rice fries porcelain scrambledeggs chicken pasta food fabric gallinaceousbird	WEIGHT LOSS	DIET,EXERCISE
94	workout abs gym muscle chest bodybuilding cardio strength legs squats muscles training fitfam crossfit fit motivation shredded biceps legday	work back legs leg strong workout working chest strength session gym lbs lifting damn nice lift heavy arms squats	indoor man sport barbell underpants exercisedevice swimsuit male sand holding phone tennis hospitalroom athleticgame dumbbell appliance teeth court statue	EXERCISE (GYM / FITNESS TRAINING)	EXERCISE
95	healthy fitness fitfam pain keto motivation fitmom lowcarb paleo cleaneating medication picoftheday lchf asthma diabetes rest happiness blogger glutenfree	don ve feel told doctor days sick doctors hope medication tube stomach times doesn meds makes haven helped glad	indoor meat day vegetable tree abstract bunch piecederesistance area dirty eaten pot curtain container ride trouser keyboard boat clock	[NONE]	[NONE]
96	alcohol thirsty drinks beer cocktails wine drink cocktail bar yummy party yum drinkup liquor photooftheday instagood glass thirst beers	drink glass beer water wine make cheers juice bottle bar drinking fresh alcohol place orange super lemon ml photo	beverage glass drink alcohol beer fruitdrink food drinking empty bar wine pitcher clipart softdrink giantpanda living muskmelon	ALCOHOL	SUBSTANCES,DIET
97	anxiety depression mentalhealth mentalillness recovery anxious depressed bipolar ptsd bpd mentalhealthawareness therapy sad mental medication ocd stress borderline staystrong	people mental anxiety health depression illness life feel talk disorder physical mind control stress thought social important felt anxious	posing indoor plant smiling nature white screenshot hairpiece way blackboard leather traveling window device graffiti brittlebush coming foot	MENTAL HEALTH	MENTAL
98	medicine nature antibiotics cancer infection science food stress symptoms organic anxiety sick ptsd doctor doctors prescription disease medical diabetes	research infection found antibiotics symptoms study cell bacteria science products caused infections effects called common cells growth cases risk	indoor close mammal people beer vegetable holding document sign fresh jacket lined computer conifer beverage sitting store mollusk stadium	HEALTH SCIENCE	HEALTHCARE
99	nurse hospital nurselife rn follow picoftheday work inspire fitness nurses nursing healthylife likes nurseproblems fitnessmotivation motivation motivated nursesrock nevergiveup	lol haha omg true lmao don hahaha yeah bad remember shit funny hahahaha school thought nurse ll back lmfao	posing indoor ground lady glasses tan doll pictureframe newspaper skating headcovering primate brown pear enjoying group kart	HEALTHCARE (NURSING)	HEALTHCARE
100	dentist dental smile teeth dentistry tooth toothache surgery odontologia dentista medical braces mouth orthodontics veneers cosmeticdentistry oralhealth dentalstudent dentalcare	teeth smile tooth dental mouth dentist treatment patient case office brush oral visit wisdom dentistry means gum bone deep	posing close dessert plastic toothbrush eyes cosmetic floor brush mouth several brushing watersport corn teeth legs device vectorgraphics rhinoceros	DENTAL HEALTH	BODY
101	instagood lifestyle fun relax funny goodtimes live intense weekend australia instapic igers beach london crazy fever exhausted quote melbourne	time awesome days feeling night post find wait meet hours finally free thing yesterday gonna stop worth making half	crowd sitting white furniture water drink scene family table road green soil gamblinghouse bright bench pizza handwear clipart oceanfloor	[NONE]	[NONE]
102	healthy health body goals motivation fitness photooftheday stomach igers blogger sunday nature ootd bodypositive plussize tea blackandwhite tattoos tired	love great don ll thing bio happy taking perfect damn bit good bag loving part point dress crazy pills	outdoor indoor wall colorful meal lady arm skirt family megalith brick skating highway gathered island can toppings doorway worktable	INSPIRATION / MOTIVATION	[NONE]
103	sick healthy natural remedy ginger fever nausea clean fall florida headache unwell honey lifting lemon bronchitis yellow white germs	sick feel ginger morning time throat pain sore food made tea flu make sickness natural hours honey season hot	laying white bed cup yellow coffee dish beautiful half garden restaurant store water female baked bushes group leaf diningroom	NATURAL REMEDY	ALTERNATIVE
104	fitness tired autumn motivation lifestyle friends cold instagood exhausted tattoo brunette goodmorning home sick mood weekend instamood blonde exhaustion	good feeling long rest make needed yesterday week idea sleep time ill lot met tired inside experience making family	indoor day woman ground crowd diningtable sandy accessory dish kitchen bedclothes drinking drinkingwater pastry resort giraffe stew softdrink conifer	[NONE]	[NONE]
105	tattoo tattoos ink inked healed skull art tattooed girlswithtattoos artist tattooartist guyswithtattoos tattooart tatted blackandgrey inkedgirls traditional needles inkedup	love awesome tattoo work today piece sick friend beautiful dude ago year wow follow tattoos healed fucking check session	man painted tattoo abstract decorated feet cup dressed painting colorful cement distance legs babybed sofa pool dolphin work golf	BODY ART (TATTOOS)	[NONE]
106	fashion style ootd fashionblogger blogger model instafashion blog fashionista mensfashion streetstyle paris outfit photography shoes shopping stylish london beauty	today bio beautiful day follow weekend ready tonight gorgeous wearing shoes coming fall dress hot style night size back	outdoor person dressed sidewalk stone street cellphone footwear trouser airplane feet plane aircraft ceiling tarmac runway airport coat carmirror	FASHION	[NONE]
107	trump vaccines nature vegan wakeup hillary blacklivesmatter usa clinton organic obama hillaryforprison illuminati corruption government debate freedom election monsanto	people world trump media american america vote country drugs government states state national hillary clinton killed public president big	indoor screen display electronics flat suit sign text newspaper computer watching game old monitor screenshot set television militaryuniform concertband	POLITICS	[NONE]
108	beauty surgery clinic skin face treatment aesthetics doctor plasticsurgery surgeon nyc botox nose skincare beforeandafter doctors nurse cosmetic lips	call results treatment surgery info nose clinic patient consultation email visit appointment patients treatments weeks office leave read schedule	posing hair woman female spectacles room clothing young clouds cosmetic container gallery water hill eyepatch tube professional goose tower	COSMETIC SURGERY	BODY
109	lungs music ceremonials progress howbighowbluehowbeautiful instagram hbhbhb instapic beautiful natural fatm rock instamood remedy magic alternative florida indie lung	love today cold make needed check lungs hard friends lot warm lung easy cool big week happen mine coming	indoor girl little flower toddler dress stuffed garden grassy forest pajama egg gate brush huge tray sport raccoon queen	[NONE]	[NONE]
110	fitness weightloss nutrition diet healthy fitfam protein dieting fit workout fatloss health healthyfood cleaneating eatclean food iifym lifestyle motivation	food eating eat weight diet fat body protein healthy meal sugar nutrition foods loss calories carbs low meals exercise	meal dish vegetable plate different fresh table containing wall snackfood sandwich bowl tray baconandeggs cream friedegg poplar rail dryer	FOOD (DIET / WEIGHT LOSS)	DIET
111	fitness life picoftheday nature healthy insta boy trump instagram sunday world nyc ouch hacking funny school sony focus netflix	world big back person check put worth friend top perfect day wealth problem change line plan drop power told	person several sign plastic older leather old sun suit seat text newspaper glasses bathroom pond doughnut receipt step dog	[NONE]	[NONE]
112	lifestyle sunburn party edm dj music dance interior india luxury interiordesign decor appointment design rave lasvegas vegas homedecor lights	love year awesome great guys wait ll show weekend finally friends bad house front top till shots happened feels	people standing crowd light furniture stage surrounded nightsky lady purple lamp sunset laser watching items room bedroom rocky curb	[NONE]	[NONE]
113	travel vsco wanderlust vscocam ill travelgram nature instatravel photography photooftheday traveling explore canon travelphotography igers liveauthentic city kill adventure	great beautiful awesome life photo shot picture pic pretty photos good tonight mother loving minutes means enjoying live town	sky outdoor nature distance dessert stone lake scene day water line sidewalk clouds river bunch sunset bridge traveling ice	TRAVEL	[NONE]
114	bedtime instagood tired photooftheday sleep dark sleepy bed goodnight night moon rest nighttime goodday moonlight nightynight sleepyhead lightsout instagoodnight	love cute haha bed time omg miss nice cool adorable aww lovely sleep night wow baby sweet tired amazing	laying mammal bed girl bedclothes young pillow night red brown mirror garden lying agave crowded leopard knife petunia resting	SLEEP	SLEEP
115	music follow hiphop newyork viral rap followme blog artist newyorkcity soundcloud usa hot newmusic girls great dreams brooklyn pounding	time follow things page place song artist bio day end home internet years game set listen open club ready	people standing clouds male wood snackfood ocean sandy city laying player stone arm field phone seat sunny reading aircraft	MUSIC	[NONE]
116	love tired photooftheday beautiful pain night drained broken dark exhausted goodnight stars bed star miserable moon alcohol blanket kisses	night home good days long tomorrow sweet make bed tonight wait tired eyes dreams kids past post ready coming	standing laying black beautiful animal spectacles outdoorobject cooking sleeping overlooking toothbrush pond working various big stall perched	[NONE]	[NONE]
117	hacking tattoo coma horse sexy horsesofinstagram horses likeforlike hot rock equestrian nature blackveilbrides cc torn fandom bvb christian medication	today lol made post check pic home likes full left ride yeah dope horse living boy tomorrow gotta till	mammal animal horse lush field riding pasture brown grassy tied bovine farmbuilding dirt cow herd head stage cattle rider	[NONE]	[NONE]
118	dog dogsofinstagram puppy dogs cute dogstagram instadog dogsofinsta puppylove puppiesofinstagram dogsofig rescue dogoftheday nose adopt pet doglover vet years	dog save life hope dogs boy vet care pet free email thinks read mix animal cute local usa shelter	mammal brown animal laying dog tan sitting staring looking pillow blanket head petting leash wilddog cute clavier starfish	DOGS	[NONE]
119	ribs foodporn food bbq cured meat foodie friends beef pork nyc girl followme chicken bacon amazing chef la fun	ribs order make free good bbq pic dinner great nice save choose code shop ready quality shipping sauce socks	dish meat barbecue cooked piecederesistance pan cooking grill sandwich slice snackfood sliced baked sauce rack oven metal kitchenappliance kabob	FOOD (MEAT / BBQ / GRILLING)	DIET
120	needles black heart white cute red blue handmade aesthetic ouch diy bunny animal throat knitting baby yarn likeforlike halo	love made make bio link good fun click free blue shipping class top style purchase hold men easy mail	indoor mammal several wooded jacket cooking lagomorph snow shop slope skiing reptile lizard snowboarding work skislope dome porch thread	ART (SEWING / KNITTING)	[NONE]
121	anxiety depressed sad suicide suicidal depression cutting sadness broken selfharm lonely worthless scars anxious hurting selfharmmm crying ugly selfhate	don feel talk people hate ve stop anymore fucking cry told stay friend hard things sad bad crying school	close dark woman staring clouds hand cloudy road nightsky mountain document window businesscard image highland receipt promontory highway tea	MENTAL HEALTH (SUICIDE / SELF HARM)	MENTAL
122	drawing art sketch inktober illustration ink artist doodle draw sketchbook skull artwork pen pencil instaart design cartoon watercolor portrait	great nice today drawing art cool thing work face draw lol days back piece make perfect wow inktober finished	close wearing black man meal dark animal nature dressed linedrawing various doll coffee text painting flower statue bouquet gymnastics	ART (DRAWING)	[NONE]
123	lifestyle ill life follow amazing cute youtube lol saturday time jdm sick youtuber stance daily illest london honda dapperfam	love link video bio youtube night channel tomorrow days support hit watch haven stay videos shot enjoy morning ve	road way tree street outdoor highway parked city car scene curb transport vehicle traveling traffic van parking busy roof	[NONE]	[NONE]
124	follow vertigo vision comics instagood marvel captainamerica dc spiderman ironman hulk dccomics anime avengers blackwidow snapchat batman nerd cosplay	good lol watch red tho didn show movie thing gotta batman gonna isn suit harry series moon wait blue	posing person people standing staring suit wood furniture same building toy shrimp flower melon newspaper flying column rainbow silver	COMICS	[NONE]
125	massage pain relax arthritis aches therapy wellness painrelief tension relaxation yoga relief natural wellbeing treatment backpain massagetherapy sore headache	pain massage body muscle muscles relief deep arthritis sore aches neck therapy inflammation joint head pains joints relax treatment	indoor close man floor decorated wearing half hotel honey cake smoke boarding cannonball rose raccoon begonia hurling bedclothes	MUSCULOSKELETAL HEALTH (MASSAGE)	BODY,ALTERNATIVE
126	fitness fun friends fashion beautiful body fall strong cute amazing photography pretty followforfollow instamood running funny sandiego sunshine october	love day time super night follow friends wear haha coming black friend kind short special page loves winter birthday	group standing plant goggles blue distance green lady striped pile woman toppings slice purple sock station signal platform birch	[NONE]	[NONE]
127	nutrition motivation books protein abs workout book reading crossfit bookstagram supplements fitgirls read diet blackandwhite bookworm performance stomach losangeles	read book great good lol story photo work home books favorite wonderful easy weekend haha reading likes sunday heard	indoor standing sky dark arranged wooded shelf pink soup can outdoorobject plate hat lots soil tool drink tall birdofprey	[NONE]	[NONE]
128	allergies asthma allergy hayfever itchy allergic sick sneezing spring sneeze benadryl inhaler heart hands cough respiratory wax muscles foodallergies	allergies asthma allergic allergy itchy year weather inhaler eyes reaction nose benadryl itching test rash issues throat fever air	indoor people woman soup brown field dog variety boy grassy wearing watching coffeecup stove pipe bovine bicycling kitchen kitchenware	ALLERGIES	ACUTE
129	cannabis chronic marijuana weed weedstagram cannabiscommunity thc dank hightimes dabs kush ganja highlife maryjane highsociety mmj weedporn stoner medicalmarijuana	check cannabis high cbd smoke stay fire marijuana weed product green smoking put effects flowers health flower dope smell	vegetable close plant hand eaten piece leaf half tree palm surrounded broccoli holding garden pan chocolate conifer donut toppings	MARIJUANA	SUBSTANCES
130	health flu sick instalike green nofilter white day relax fresh gym forehead hospital nyc needles unwell colds summer people	week work days sick miss season weeks flu bring weather process found due full putting small room isn areas	person hair young nature colored baby red dress jacket maple opened electronics blur rack shade pasture arch rain television	ILLNESS	ACUTE
131	training motivation mma elbow boxing knee muaythai bjj fight ufc win world quote sport jiujitsu punch martialarts sports meme	back time fight man nice coming contact likes team kick ass bro part training shirt summer hit thing miss	sport person athleticgame player man people male game playing team boxing soccer invertebrate baseball court stadium metal pitcher tennis	ATHLETICS	[NONE]
132	migraine joshdun blurryface clique vessel tylerjoseph stayalive tp stressedout skeletonclique music twentyonepilots joshler jennajoseph migrane pilots trees emotionalroadshow carradio	good post tag win tomorrow stay ll guys chance enter october contest tags friend winner giveaway luck instagram comment	posing dark outdoor indoor staring drinking stage male nightsky beer orange holding headdress subway railroad paper arm laser electricorgan	[NONE]	[NONE]
133	grunge tumblr emo alternative depressed depression goth sad aesthetic punk bands pale scene gothic black pastel emogirl music anxious	don feel ll back ve make yeah hope feeling man won fuck face fucking damn wasn makes remember head	indoor close person young hair blue glasses looking messy silhouette nut loudspeaker clothesdryer powershovel working gymnastics amphipod antenna	GRUNGE / EMO	[NONE]
134	baby momlife mom family pregnancy kids pregnant motherhood children babygirl babyboy sick toddler parenting mother fitmom mommy cold babies	baby kids children child mom family pregnancy care sick mother mama home pregnant weeks boy son babies parents girl	little toddler baby young child boy seat bed babybed high stuffed babybuggy striped pajama sofa kite clockradio spoonbill donkey	PREGNANCY / PARENTHOOD	[NONE]
135	bodybuilding shredded muscle gym abs physique veins gymlife bodybuilder gains fitfam aesthetics ripped motivation chest ifbb flex beastmode fit	bro man nice work likes gym muscle hard follow training body fitness big brother motivation gains great stage physique	man underpants sport indoor barbell cellphone phone holding exercisedevice swimsuit mirror ceiling arm bathroom boxing wrestling pizza sculpture lawn	BODYBUILDING	EXERCISE
136	entrepreneur business success inspiration goals vision money lifestyle hustle grind work passion dreams entrepreneurship marketing dream startup quote dreambig	people work give team bio business make nice making learn big dreams times game goals company post reach message	person group goggles variety ground building diningtable boat shirt dessert restaurant snow arranged bird palm laptop table athleticgame hat	BUSINESS	[NONE]
137	love instagood life healthy instagram health potd lifestyle body sunday likeforlike igdaily germs medical medicine mind diy happiness hope	long thought put things ll bad doesn made called won head totally find works clean wouldn finally phone straight	person close dressed black wearing swimming accessory line shoes fork outdoorobject wooden controller lake leather jumping red case palm	[NONE]	[NONE]
138	acl texas photography austin atx picoftheday music photo fashion festival sunset aclfest livemusic austincitylimits yoga houston concert ill austintx	weekend time great night today likes fun show make nice cold music friday pic austin acl city late festival	group crowd people light stage desk night dark lit gathered watching event flag dancer raft television cloud banner calculator	TEXAS	[NONE]
139	halloween blood makeup horror gore infected bruised sfx scary zombie halloweenmakeup creepy sfxmakeup makeupartist infection bloody specialeffectsmakeup spooky specialeffects	halloween makeup real year blood list cool text zombie infected table vegas infection eye scary coming paint face dead	close hair eyes wearing wall looking abstract cosmetic tattoo dirty eyepatch hat smiling area people closeup pomegranate swing shark	COSTUMES	[NONE]
140	skincare acne skin beauty organic antiaging pimples clearskin facial eczema healthyskin natural naturalskincare skincareroutine dryskin beautyblogger sunscreen organicskincare instabeauty	skin acne products face cream oil natural mask product dry skincare aloe facial results helps beauty clear ingredients treatment	posing several beverage arranged lotion smiling hair green staring vectorgraphics tableware counter sunglasses toothbrush toiletry porcelain shop container milk	SKIN HEALTH	BODY
141	gym healthy health goals muscles training body results personaltrainer exercise nutrition gains transformation gymlife muscle hardwork veins passion physical	house health time fitness group day team change challenge healthy training ready book train coach david goals start email	person several girl hand team shirt colorful suit line wood floor green event lined oceanfloor bicycling watercraft automaton pineapple	[NONE]	[NONE]
142	food cravings foodporn delicious chocolate foodie yummy dessert sweet yum seasonal breakfast icecream sweettooth cake instafood pumpkin eat homemade	chocolate cream pumpkin eat good made butter ice cake peanut pie delicious cookies spice coffee bar box dark bread	dessert chocolate slice food piece eaten cream plate fork pastry ice square sweet bread desert cake box assorted butter	FOOD (DESSERTS)	DIET
143	love pain picoftheday body fever girl cough photooftheday cool black home fall cute blue orange crazy sorethroat coughing world	feel time cold rest fever means blue doesn bit days coming heart taking hot list play easy times tongue	close meal distance laying wearing boy wall colored display leather mirror text brown cooked highway controlpanel carrotstick wire appliance	[NONE]	[NONE]
144	life happy anxiety stuffy girl pink black instalike live ddlg nofilter smoke dark daddy bdsm oil rock city saturdaynight	day lol amazing make ll work home night stuff sweet friend put long give super haha tonight ball hell	posing colored white pink piecederesistance gun day pretty tiled bathroom stuffed helmet book underwear playground dirty wooded wine colors	[NONE]	[NONE]
145	healthy success weekend ouch hiphop treatment body usa travel newyork losangeles studio dizzy canada rap fun awareness growth nyc	day today time big tomorrow choice place cold bag lot message run hot business room leave pick minutes girls	people tree white different red container furniture clothes pan chair sauce bedroom cut gathered displayed sink eating dock subway	[NONE]	[NONE]
146	fitness health happy life motivation strength strong nofilter amazing family awesome women people picoftheday sore transformation good struggle proud	ve years ago started year didn months hard life felt weeks give thing couple change times lot mine days	standing woman grass sky window building domesticcat laying cloth black sitting case apple suit bird stuffed booth closet wave	MOTIVATION / INSPIRATION	[NONE]
147	hair makeup instagood nails massage treatment picoftheday halloween salon pink support women friends color chemo pedicure manicure appt team	face call free morning white nails friend friends link easy care beauty bed show world front color part made	hair grass several girl young hairpiece clothing person green sofa team shelf sky older phone tray stuffed street head	COSMETICS	[NONE]
148	yoga breathing yogi balance yogaeverydamnday meditation namaste ear breathe stretch practice yogalove yogainspiration yogagirl flexibility peace yogini yogalife yogaeverywhere	yoga body love breathing mind class breath practice pose breathe pm meditation peace classes heart learn learning space forward	beautiful indoor shore tree water beach floor park feet silhouette swimming watersport blurry athleticgame family desk lush surfing gymnastics	YOGA	EXERCISE,ALTERNATIVE
149	follow instagood instadaily followme happy likeforlike likes bestoftheday igers tbt hungover cute fun photo tagsforlikes instapic sunday pic goodnight	good luck amazing back nice guys lol haha big pic yeah omg excited likes mate hahaha gonna taking wait	indoor group outdoor man food laptop sandy scarf pizza electronics tattoo linedrawing toddler colonnade white wedding young potter acarine	[NONE]	[NONE]
